# Supplementary material for: Efficient bubble/precipitate traffic enables stable seawater reduction electrocatalysis at industrial-level current densities
Source: Nat Commun. 2024 Apr 5;15:2950. doi: 10.1038/s41467-024-47121-x (PMC10997793; doi:10.1038/s41467-024-47121-x)
Supplement: Supplementary file 10 — Source Data [file 41467_2024_47121_MOESM10_ESM.xlsx]

## Sheet: Fig. 1a
NCP/PC			PC			NiCoP: JCPDS No. 001-5135
10	55		10	124		17.539	2.1
10.02	61		10.02	116		26.579	1.1
10.04	39		10.04	134		30.623	3.7
10.06	41		10.06	117		32.023	1.4
10.08	60		10.08	116		35.507	1.4
10.1	52		10.1	125		40.987	100
10.12	55		10.12	120		44.898	52.4
10.14	57		10.14	119		47.579	35.7
10.16	62		10.16	128		54.437	23.1
10.18	43		10.18	114		54.741	19.6
10.2	45		10.2	117		55.327	14.3
10.22	62		10.22	111		57.941	0.1
10.24	48		10.24	142		61.581	0.1
10.26	51		10.26	127		63.76	0.6
10.28	50		10.28	116		64.036	0.6
10.3	48		10.3	127		66.694	5.1
10.32	64		10.32	110		66.963	0.3
10.34	53		10.34	107
10.36	62		10.36	124
10.38	58		10.38	93
10.4	52		10.4	132
10.42	52		10.42	118
10.44	44		10.44	123
10.46	51		10.46	110
10.48	63		10.48	114
10.5	57		10.5	110
10.52	48		10.52	124
10.54	47		10.54	120
10.56	54		10.56	117
10.58	39		10.58	118
10.6	60		10.6	117
10.62	63		10.62	124
10.64	54		10.64	130
10.66	47		10.66	106
10.68	58		10.68	142
10.7	46		10.7	139
10.72	66		10.72	94
10.74	46		10.74	120
10.76	60		10.76	117
10.78	70		10.78	120
10.8	44		10.8	98
10.82	53		10.82	111
10.84	47		10.84	126
10.86	53		10.86	141
10.88	44		10.88	114
10.9	59		10.9	129
10.92	50		10.92	128
10.94	49		10.94	128
10.96	64		10.96	120
10.98	50		10.98	102
11	46		11	117
11.02	60		11.02	120
11.04	56		11.04	125
11.06	50		11.06	95
11.08	53		11.08	112
11.1	53		11.1	109
11.12	55		11.12	126
11.14	56		11.14	111
11.16	47		11.16	134
11.18	52		11.18	114
11.2	51		11.2	122
11.22	54		11.22	108
11.24	47		11.24	122
11.26	44		11.26	113
11.28	62		11.28	116
11.3	60		11.3	107
11.32	40		11.32	120
11.34	44		11.34	130
11.36	50		11.36	103
11.38	43		11.38	122
11.4	48		11.4	111
11.42	55		11.42	118
11.44	45		11.44	134
11.46	61		11.46	121
11.48	57		11.48	113
11.5	56		11.5	127
11.52	46		11.52	129
11.54	51		11.54	131
11.56	46		11.56	101
11.58	53		11.58	105
11.6	48		11.6	121
11.62	56		11.62	116
11.64	50		11.64	106
11.66	44		11.66	124
11.68	51		11.68	110
11.7	42		11.7	130
11.72	40		11.72	121
11.74	47		11.74	107
11.76	47		11.76	103
11.78	38		11.78	95
11.8	47		11.8	104
11.82	51		11.82	111
11.84	53		11.84	137
11.86	50		11.86	112
11.88	53		11.88	112
11.9	49		11.9	102
11.92	53		11.92	127
11.94	47		11.94	115
11.96	39		11.96	110
11.98	38		11.98	113
12	47		12	119
12.02	43		12.02	123
12.04	28		12.04	99
12.06	50		12.06	127
12.08	35		12.08	116
12.1	42		12.1	92
12.12	59		12.12	112
12.14	42		12.14	118
12.16	53		12.16	117
12.18	47		12.18	116
12.2	66		12.2	113
12.22	44		12.22	122
12.24	40		12.24	110
12.26	45		12.26	107
12.28	63		12.28	104
12.3	53		12.3	93
12.32	40		12.32	147
12.34	42		12.34	119
12.36	57		12.36	116
12.38	49		12.38	111
12.4	51		12.4	106
12.42	39		12.42	96
12.44	50		12.44	115
12.46	44		12.46	110
12.48	41		12.48	105
12.5	45		12.5	97
12.52	58		12.52	116
12.54	44		12.54	120
12.56	58		12.56	105
12.58	48		12.58	109
12.6	43		12.6	139
12.62	47		12.62	106
12.64	47		12.64	112
12.66	48		12.66	123
12.68	43		12.68	102
12.7	38		12.7	102
12.72	38		12.72	105
12.74	39		12.74	136
12.76	55		12.76	108
12.78	37		12.78	90
12.8	42		12.8	123
12.82	40		12.82	119
12.84	34		12.84	117
12.86	59		12.86	133
12.88	47		12.88	122
12.9	40		12.9	116
12.92	42		12.92	105
12.94	45		12.94	123
12.96	53		12.96	114
12.98	53		12.98	105
13	48		13	108
13.02	41		13.02	128
13.04	40		13.04	93
13.06	46		13.06	115
13.08	45		13.08	117
13.1	47		13.1	117
13.12	46		13.12	109
13.14	41		13.14	121
13.16	41		13.16	123
13.18	53		13.18	118
13.2	49		13.2	110
13.22	44		13.22	116
13.24	56		13.24	102
13.26	61		13.26	109
13.28	46		13.28	132
13.3	48		13.3	114
13.32	39		13.32	126
13.34	44		13.34	101
13.36	37		13.36	111
13.38	45		13.38	129
13.4	43		13.4	105
13.42	31		13.42	115
13.44	45		13.44	99
13.46	45		13.46	103
13.48	55		13.48	141
13.5	46		13.5	94
13.52	43		13.52	109
13.54	45		13.54	110
13.56	50		13.56	126
13.58	45		13.58	123
13.6	44		13.6	107
13.62	59		13.62	102
13.64	47		13.64	120
13.66	44		13.66	98
13.68	37		13.68	117
13.7	51		13.7	113
13.72	35		13.72	130
13.74	45		13.74	126
13.76	42		13.76	130
13.78	43		13.78	105
13.8	55		13.8	153
13.82	42		13.82	116
13.84	52		13.84	112
13.86	35		13.86	116
13.88	43		13.88	125
13.9	39		13.9	123
13.92	50		13.92	100
13.94	45		13.94	117
13.96	46		13.96	123
13.98	32		13.98	127
14	47		14	132
14.02	47		14.02	112
14.04	47		14.04	101
14.06	44		14.06	120
14.08	43		14.08	106
14.1	44		14.1	106
14.12	38		14.12	119
14.14	55		14.14	131
14.16	53		14.16	125
14.18	48		14.18	117
14.2	43		14.2	106
14.22	51		14.22	116
14.24	42		14.24	108
14.26	37		14.26	136
14.28	41		14.28	107
14.3	44		14.3	111
14.32	46		14.32	126
14.34	36		14.34	103
14.36	41		14.36	118
14.38	34		14.38	122
14.4	45		14.4	130
14.42	50		14.42	123
14.44	42		14.44	117
14.46	39		14.46	103
14.48	38		14.48	114
14.5	45		14.5	129
14.52	46		14.52	99
14.54	48		14.54	138
14.56	43		14.56	126
14.58	37		14.58	118
14.6	32		14.6	123
14.62	42		14.62	106
14.64	32		14.64	112
14.66	37		14.66	128
14.68	42		14.68	145
14.7	50		14.7	125
14.72	45		14.72	123
14.74	39		14.74	139
14.76	41		14.76	105
14.78	54		14.78	111
14.8	52		14.8	108
14.82	46		14.82	138
14.84	34		14.84	128
14.86	37		14.86	111
14.88	51		14.88	113
14.9	58		14.9	117
14.92	63		14.92	116
14.94	46		14.94	123
14.96	45		14.96	122
14.98	46		14.98	115
15	47		15	114
15.02	52		15.02	104
15.04	57		15.04	122
15.06	53		15.06	107
15.08	35		15.08	123
15.1	53		15.1	108
15.12	49		15.12	132
15.14	44		15.14	130
15.16	47		15.16	126
15.18	38		15.18	113
15.2	39		15.2	103
15.22	47		15.22	131
15.24	42		15.24	137
15.26	44		15.26	114
15.28	45		15.28	126
15.3	48		15.3	122
15.32	37		15.32	121
15.34	61		15.34	136
15.36	50		15.36	133
15.38	50		15.38	117
15.4	40		15.4	119
15.42	51		15.42	118
15.44	43		15.44	129
15.46	53		15.46	128
15.48	41		15.48	123
15.5	48		15.5	120
15.52	41		15.52	149
15.54	45		15.54	114
15.56	39		15.56	127
15.58	53		15.58	136
15.6	38		15.6	119
15.62	40		15.62	113
15.64	48		15.64	122
15.66	39		15.66	130
15.68	45		15.68	132
15.7	54		15.7	140
15.72	54		15.72	107
15.74	45		15.74	118
15.76	41		15.76	127
15.78	41		15.78	138
15.8	40		15.8	133
15.82	54		15.82	104
15.84	51		15.84	103
15.86	47		15.86	122
15.88	40		15.88	121
15.9	40		15.9	102
15.92	48		15.92	97
15.94	54		15.94	138
15.96	36		15.96	119
15.98	50		15.98	107
16	43		16	121
16.02	45		16.02	150
16.04	46		16.04	116
16.06	41		16.06	139
16.08	45		16.08	123
16.1	53		16.1	133
16.12	44		16.12	131
16.14	43		16.14	142
16.16	44		16.16	135
16.18	54		16.18	123
16.2	39		16.2	129
16.22	43		16.22	121
16.24	37		16.24	132
16.26	43		16.26	118
16.28	48		16.28	128
16.3	47		16.3	123
16.32	46		16.32	126
16.34	47		16.34	132
16.36	48		16.36	111
16.38	44		16.38	105
16.4	39		16.4	139
16.42	49		16.42	138
16.44	40		16.44	129
16.46	37		16.46	132
16.48	51		16.48	128
16.5	38		16.5	124
16.52	52		16.52	153
16.54	49		16.54	112
16.56	47		16.56	123
16.58	52		16.58	141
16.6	36		16.6	127
16.62	46		16.62	128
16.64	44		16.64	140
16.66	41		16.66	136
16.68	46		16.68	131
16.7	50		16.7	143
16.72	45		16.72	126
16.74	39		16.74	158
16.76	51		16.76	128
16.78	47		16.78	121
16.8	52		16.8	130
16.82	50		16.82	154
16.84	33		16.84	163
16.86	54		16.86	140
16.88	43		16.88	139
16.9	45		16.9	127
16.92	51		16.92	130
16.94	62		16.94	115
16.96	43		16.96	119
16.98	47		16.98	131
17	49		17	148
17.02	49		17.02	158
17.04	50		17.04	120
17.06	41		17.06	130
17.08	42		17.08	140
17.1	54		17.1	158
17.12	47		17.12	133
17.14	55		17.14	149
17.16	47		17.16	139
17.18	60		17.18	156
17.2	57		17.2	149
17.22	41		17.22	155
17.24	42		17.24	142
17.26	46		17.26	143
17.28	42		17.28	133
17.3	43		17.3	156
17.32	52		17.32	140
17.34	48		17.34	156
17.36	47		17.36	137
17.38	50		17.38	136
17.4	60		17.4	155
17.42	55		17.42	158
17.44	61		17.44	150
17.46	51		17.46	156
17.48	41		17.48	140
17.5	43		17.5	120
17.52	63		17.52	136
17.54	45		17.54	148
17.56	44		17.56	160
17.58	55		17.58	151
17.6	58		17.6	164
17.62	57		17.62	166
17.64	42		17.64	152
17.66	47		17.66	158
17.68	53		17.68	136
17.7	55		17.7	153
17.72	52		17.72	158
17.74	43		17.74	141
17.76	44		17.76	139
17.78	49		17.78	118
17.8	41		17.8	142
17.82	53		17.82	139
17.84	43		17.84	158
17.86	40		17.86	141
17.88	52		17.88	142
17.9	53		17.9	138
17.92	50		17.92	154
17.94	58		17.94	167
17.96	44		17.96	173
17.98	54		17.98	131
18	52		18	140
18.02	44		18.02	124
18.04	53		18.04	146
18.06	48		18.06	164
18.08	51		18.08	157
18.1	53		18.1	160
18.12	57		18.12	151
18.14	43		18.14	163
18.16	68		18.16	124
18.18	45		18.18	155
18.2	53		18.2	171
18.22	55		18.22	155
18.24	37		18.24	161
18.26	51		18.26	169
18.28	60		18.28	150
18.3	37		18.3	146
18.32	46		18.32	184
18.34	46		18.34	145
18.36	60		18.36	143
18.38	50		18.38	159
18.4	32		18.4	158
18.42	45		18.42	167
18.44	62		18.44	148
18.46	44		18.46	145
18.48	49		18.48	143
18.5	49		18.5	164
18.52	55		18.52	132
18.54	52		18.54	161
18.56	62		18.56	177
18.58	54		18.58	165
18.6	47		18.6	150
18.62	41		18.62	174
18.64	62		18.64	152
18.66	43		18.66	179
18.68	58		18.68	160
18.7	70		18.7	181
18.72	50		18.72	163
18.74	64		18.74	153
18.76	57		18.76	129
18.78	35		18.78	152
18.8	55		18.8	172
18.82	55		18.82	177
18.84	42		18.84	170
18.86	48		18.86	154
18.88	48		18.88	160
18.9	54		18.9	157
18.92	48		18.92	178
18.94	48		18.94	152
18.96	50		18.96	177
18.98	59		18.98	173
19	46		19	173
19.02	46		19.02	145
19.04	58		19.04	152
19.06	66		19.06	163
19.08	49		19.08	164
19.1	44		19.1	168
19.12	53		19.12	174
19.14	66		19.14	171
19.16	68		19.16	189
19.18	61		19.18	162
19.2	47		19.2	146
19.22	56		19.22	173
19.24	61		19.24	145
19.26	54		19.26	178
19.28	40		19.28	170
19.3	54		19.3	165
19.32	46		19.32	172
19.34	58		19.34	179
19.36	41		19.36	181
19.38	52		19.38	182
19.4	53		19.4	178
19.42	73		19.42	161
19.44	48		19.44	176
19.46	50		19.46	179
19.48	45		19.48	174
19.5	54		19.5	199
19.52	64		19.52	170
19.54	57		19.54	165
19.56	47		19.56	187
19.58	56		19.58	167
19.6	49		19.6	186
19.62	48		19.62	179
19.64	49		19.64	170
19.66	46		19.66	154
19.68	61		19.68	180
19.7	37		19.7	182
19.72	47		19.72	187
19.74	56		19.74	200
19.76	54		19.76	187
19.78	43		19.78	189
19.8	62		19.8	181
19.82	55		19.82	172
19.84	33		19.84	175
19.86	50		19.86	168
19.88	62		19.88	160
19.9	63		19.9	174
19.92	42		19.92	201
19.94	59		19.94	181
19.96	44		19.96	178
19.98	41		19.98	178
20	65		20	190
20.02	54		20.02	196
20.04	63		20.04	173
20.06	48		20.06	178
20.08	63		20.08	191
20.1	61		20.1	195
20.12	63		20.12	201
20.14	70		20.14	212
20.16	46		20.16	191
20.18	67		20.18	181
20.2	52		20.2	206
20.22	56		20.22	207
20.24	61		20.24	188
20.26	48		20.26	182
20.28	66		20.28	186
20.3	45		20.3	164
20.32	54		20.32	169
20.34	55		20.34	194
20.36	48		20.36	192
20.38	57		20.38	187
20.4	59		20.4	176
20.42	57		20.42	180
20.44	49		20.44	188
20.46	55		20.46	175
20.48	59		20.48	178
20.5	56		20.5	215
20.52	50		20.52	196
20.54	55		20.54	178
20.56	56		20.56	189
20.58	67		20.58	173
20.6	62		20.6	204
20.62	71		20.62	180
20.64	44		20.64	173
20.66	58		20.66	201
20.68	49		20.68	191
20.7	62		20.7	170
20.72	47		20.72	228
20.74	60		20.74	186
20.76	54		20.76	183
20.78	64		20.78	174
20.8	53		20.8	169
20.82	53		20.82	178
20.84	54		20.84	182
20.86	61		20.86	197
20.88	67		20.88	204
20.9	53		20.9	179
20.92	61		20.92	209
20.94	60		20.94	191
20.96	45		20.96	179
20.98	65		20.98	194
21	49		21	199
21.02	56		21.02	185
21.04	40		21.04	173
21.06	52		21.06	194
21.08	47		21.08	199
21.1	53		21.1	196
21.12	65		21.12	200
21.14	48		21.14	189
21.16	72		21.16	197
21.18	62		21.18	213
21.2	57		21.2	208
21.22	67		21.22	179
21.24	46		21.24	200
21.26	68		21.26	173
21.28	64		21.28	204
21.3	47		21.3	182
21.32	48		21.32	228
21.34	61		21.34	161
21.36	54		21.36	185
21.38	58		21.38	192
21.4	51		21.4	193
21.42	49		21.42	207
21.44	54		21.44	191
21.46	57		21.46	211
21.48	55		21.48	190
21.5	57		21.5	198
21.52	59		21.52	180
21.54	72		21.54	209
21.56	77		21.56	209
21.58	63		21.58	191
21.6	62		21.6	190
21.62	61		21.62	200
21.64	52		21.64	184
21.66	65		21.66	226
21.68	50		21.68	201
21.7	59		21.7	187
21.72	72		21.72	192
21.74	50		21.74	185
21.76	49		21.76	186
21.78	50		21.78	196
21.8	57		21.8	181
21.82	62		21.82	218
21.84	67		21.84	184
21.86	57		21.86	209
21.88	54		21.88	190
21.9	69		21.9	178
21.92	65		21.92	205
21.94	65		21.94	193
21.96	60		21.96	184
21.98	52		21.98	197
22	75		22	166
22.02	67		22.02	206
22.04	65		22.04	195
22.06	79		22.06	195
22.08	64		22.08	204
22.1	55		22.1	207
22.12	59		22.12	195
22.14	71		22.14	193
22.16	66		22.16	192
22.18	67		22.18	191
22.2	53		22.2	192
22.22	54		22.22	200
22.24	66		22.24	222
22.26	54		22.26	192
22.28	59		22.28	214
22.3	65		22.3	210
22.32	67		22.32	227
22.34	69		22.34	188
22.36	66		22.36	205
22.38	46		22.38	206
22.4	44		22.4	220
22.42	55		22.42	182
22.44	62		22.44	208
22.46	52		22.46	198
22.48	77		22.48	215
22.5	75		22.5	183
22.52	56		22.52	200
22.54	59		22.54	210
22.56	65		22.56	209
22.58	52		22.58	193
22.6	68		22.6	214
22.62	71		22.62	211
22.64	58		22.64	209
22.66	67		22.66	234
22.68	64		22.68	203
22.7	44		22.7	197
22.72	61		22.72	202
22.74	55		22.74	200
22.76	57		22.76	206
22.78	66		22.78	197
22.8	53		22.8	211
22.82	61		22.82	207
22.84	65		22.84	170
22.86	72		22.86	184
22.88	61		22.88	189
22.9	64		22.9	206
22.92	67		22.92	222
22.94	73		22.94	201
22.96	67		22.96	180
22.98	58		22.98	197
23	63		23	204
23.02	60		23.02	195
23.04	62		23.04	180
23.06	60		23.06	200
23.08	60		23.08	201
23.1	63		23.1	158
23.12	67		23.12	187
23.14	57		23.14	220
23.16	56		23.16	219
23.18	64		23.18	184
23.2	62		23.2	191
23.22	53		23.22	217
23.24	54		23.24	209
23.26	65		23.26	202
23.28	51		23.28	197
23.3	56		23.3	210
23.32	60		23.32	199
23.34	62		23.34	192
23.36	60		23.36	195
23.38	59		23.38	213
23.4	61		23.4	209
23.42	61		23.42	180
23.44	66		23.44	194
23.46	58		23.46	204
23.48	63		23.48	184
23.5	44		23.5	196
23.52	62		23.52	218
23.54	65		23.54	194
23.56	71		23.56	230
23.58	54		23.58	186
23.6	69		23.6	204
23.62	68		23.62	194
23.64	66		23.64	213
23.66	68		23.66	188
23.68	65		23.68	202
23.7	81		23.7	174
23.72	58		23.72	199
23.74	63		23.74	182
23.76	52		23.76	210
23.78	54		23.78	196
23.8	55		23.8	186
23.82	60		23.82	211
23.84	63		23.84	176
23.86	62		23.86	194
23.88	55		23.88	188
23.9	59		23.9	187
23.92	57		23.92	188
23.94	76		23.94	181
23.96	66		23.96	194
23.98	69		23.98	177
24	55		24	181
24.02	76		24.02	205
24.04	57		24.04	206
24.06	62		24.06	168
24.08	53		24.08	210
24.1	70		24.1	189
24.12	64		24.12	176
24.14	66		24.14	189
24.16	56		24.16	196
24.18	53		24.18	165
24.2	61		24.2	166
24.22	64		24.22	185
24.24	64		24.24	187
24.26	49		24.26	187
24.28	52		24.28	195
24.3	66		24.3	210
24.32	50		24.32	216
24.34	45		24.34	185
24.36	48		24.36	187
24.38	64		24.38	188
24.4	58		24.4	184
24.42	66		24.42	175
24.44	68		24.44	181
24.46	64		24.46	193
24.48	54		24.48	211
24.5	55		24.5	166
24.52	65		24.52	186
24.54	59		24.54	153
24.56	63		24.56	170
24.58	71		24.58	208
24.6	44		24.6	176
24.62	73		24.62	171
24.64	65		24.64	193
24.66	65		24.66	210
24.68	63		24.68	187
24.7	52		24.7	179
24.72	50		24.72	163
24.74	70		24.74	180
24.76	65		24.76	214
24.78	54		24.78	165
24.8	44		24.8	169
24.82	47		24.82	165
24.84	59		24.84	203
24.86	56		24.86	190
24.88	54		24.88	208
24.9	58		24.9	176
24.92	67		24.92	164
24.94	52		24.94	179
24.96	49		24.96	180
24.98	57		24.98	194
25	65		25	152
25.02	49		25.02	174
25.04	69		25.04	180
25.06	43		25.06	167
25.08	54		25.08	187
25.1	61		25.1	168
25.12	56		25.12	180
25.14	58		25.14	152
25.16	49		25.16	173
25.18	67		25.18	191
25.2	57		25.2	202
25.22	56		25.22	170
25.24	56		25.24	182
25.26	50		25.26	157
25.28	53		25.28	182
25.3	44		25.3	174
25.32	64		25.32	163
25.34	50		25.34	190
25.36	55		25.36	178
25.38	44		25.38	183
25.4	53		25.4	174
25.42	56		25.42	177
25.44	64		25.44	169
25.46	58		25.46	151
25.48	62		25.48	179
25.5	61		25.5	163
25.52	51		25.52	155
25.54	48		25.54	138
25.56	47		25.56	160
25.58	54		25.58	169
25.6	48		25.6	151
25.62	53		25.62	186
25.64	48		25.64	166
25.66	47		25.66	148
25.68	49		25.68	159
25.7	52		25.7	137
25.72	62		25.72	166
25.74	54		25.74	156
25.76	55		25.76	155
25.78	57		25.78	145
25.8	55		25.8	160
25.82	56		25.82	157
25.84	66		25.84	136
25.86	51		25.86	166
25.88	54		25.88	164
25.9	60		25.9	158
25.92	50		25.92	161
25.94	42		25.94	147
25.96	56		25.96	134
25.98	42		25.98	122
26	52		26	163
26.02	46		26.02	172
26.04	39		26.04	177
26.06	51		26.06	176
26.08	52		26.08	156
26.1	59		26.1	173
26.12	47		26.12	180
26.14	52		26.14	156
26.16	51		26.16	154
26.18	57		26.18	148
26.2	55		26.2	154
26.22	58		26.22	149
26.24	44		26.24	152
26.26	41		26.26	145
26.28	40		26.28	143
26.3	48		26.3	151
26.32	63		26.32	173
26.34	48		26.34	132
26.36	49		26.36	152
26.38	58		26.38	162
26.4	40		26.4	148
26.42	44		26.42	142
26.44	36		26.44	129
26.46	47		26.46	159
26.48	50		26.48	137
26.5	48		26.5	142
26.52	51		26.52	146
26.54	58		26.54	132
26.56	53		26.56	131
26.58	54		26.58	147
26.6	55		26.6	148
26.62	55		26.62	173
26.64	38		26.64	142
26.66	54		26.66	145
26.68	47		26.68	146
26.7	37		26.7	146
26.72	47		26.72	140
26.74	41		26.74	145
26.76	54		26.76	135
26.78	42		26.78	144
26.8	44		26.8	139
26.82	45		26.82	131
26.84	42		26.84	122
26.86	46		26.86	127
26.88	51		26.88	132
26.9	41		26.9	148
26.92	51		26.92	136
26.94	50		26.94	120
26.96	44		26.96	125
26.98	44		26.98	146
27	40		27	141
27.02	33		27.02	116
27.04	55		27.04	124
27.06	51		27.06	134
27.08	49		27.08	167
27.1	36		27.1	122
27.12	48		27.12	154
27.14	44		27.14	139
27.16	56		27.16	133
27.18	41		27.18	131
27.2	37		27.2	119
27.22	42		27.22	121
27.24	44		27.24	116
27.26	45		27.26	151
27.28	46		27.28	134
27.3	59		27.3	125
27.32	42		27.32	123
27.34	51		27.34	138
27.36	39		27.36	141
27.38	53		27.38	99
27.4	50		27.4	133
27.42	45		27.42	120
27.44	35		27.44	131
27.46	36		27.46	136
27.48	44		27.48	133
27.5	36		27.5	127
27.52	47		27.52	158
27.54	39		27.54	116
27.56	36		27.56	130
27.58	39		27.58	118
27.6	48		27.6	116
27.62	44		27.62	123
27.64	33		27.64	118
27.66	42		27.66	97
27.68	49		27.68	107
27.7	39		27.7	120
27.72	33		27.72	114
27.74	34		27.74	100
27.76	36		27.76	122
27.78	37		27.78	98
27.8	39		27.8	112
27.82	52		27.82	125
27.84	38		27.84	105
27.86	39		27.86	115
27.88	29		27.88	104
27.9	40		27.9	111
27.92	46		27.92	106
27.94	45		27.94	113
27.96	32		27.96	100
27.98	39		27.98	104
28	40		28	109
28.02	24		28.02	106
28.04	48		28.04	100
28.06	37		28.06	125
28.08	37		28.08	86
28.1	44		28.1	97
28.12	40		28.12	111
28.14	44		28.14	120
28.16	36		28.16	106
28.18	35		28.18	107
28.2	51		28.2	116
28.22	36		28.22	92
28.24	41		28.24	94
28.26	35		28.26	103
28.28	33		28.28	97
28.3	41		28.3	101
28.32	30		28.32	100
28.34	33		28.34	118
28.36	36		28.36	96
28.38	37		28.38	123
28.4	42		28.4	106
28.42	33		28.42	98
28.44	41		28.44	88
28.46	29		28.46	87
28.48	31		28.48	88
28.5	36		28.5	112
28.52	37		28.52	105
28.54	37		28.54	94
28.56	27		28.56	107
28.58	33		28.58	115
28.6	38		28.6	88
28.62	39		28.62	102
28.64	39		28.64	99
28.66	37		28.66	110
28.68	20		28.68	99
28.7	38		28.7	95
28.72	49		28.72	94
28.74	49		28.74	106
28.76	36		28.76	96
28.78	49		28.78	94
28.8	39		28.8	111
28.82	30		28.82	81
28.84	36		28.84	87
28.86	21		28.86	98
28.88	22		28.88	89
28.9	35		28.9	75
28.92	42		28.92	108
28.94	35		28.94	95
28.96	38		28.96	104
28.98	44		28.98	84
29	22		29	75
29.02	29		29.02	91
29.04	28		29.04	91
29.06	24		29.06	98
29.08	30		29.08	87
29.1	38		29.1	67
29.12	32		29.12	78
29.14	32		29.14	85
29.16	40		29.16	93
29.18	27		29.18	95
29.2	29		29.2	88
29.22	28		29.22	91
29.24	30		29.24	78
29.26	27		29.26	75
29.28	34		29.28	87
29.3	28		29.3	85
29.32	27		29.32	70
29.34	33		29.34	102
29.36	29		29.36	79
29.38	41		29.38	79
29.4	29		29.4	68
29.42	27		29.42	87
29.44	37		29.44	90
29.46	34		29.46	83
29.48	25		29.48	75
29.5	30		29.5	80
29.52	23		29.52	91
29.54	21		29.54	97
29.56	39		29.56	91
29.58	37		29.58	88
29.6	26		29.6	91
29.62	18		29.62	93
29.64	30		29.64	79
29.66	22		29.66	89
29.68	31		29.68	82
29.7	27		29.7	84
29.72	29		29.72	74
29.74	33		29.74	80
29.76	23		29.76	86
29.78	31		29.78	68
29.8	38		29.8	74
29.82	41		29.82	83
29.84	33		29.84	85
29.86	28		29.86	80
29.88	31		29.88	62
29.9	19		29.9	89
29.92	25		29.92	74
29.94	24		29.94	77
29.96	20		29.96	65
29.98	34		29.98	75
30	41		30	76
30.02	28		30.02	71
30.04	17		30.04	63
30.06	18		30.06	82
30.08	25		30.08	74
30.1	23		30.1	83
30.12	18		30.12	78
30.14	34		30.14	80
30.16	16		30.16	72
30.18	21		30.18	79
30.2	30		30.2	70
30.22	25		30.22	82
30.24	28		30.24	79
30.26	25		30.26	64
30.28	20		30.28	79
30.3	36		30.3	69
30.32	22		30.32	71
30.34	22		30.34	79
30.36	27		30.36	64
30.38	28		30.38	79
30.4	15		30.4	74
30.42	21		30.42	56
30.44	26		30.44	75
30.46	27		30.46	82
30.48	17		30.48	61
30.5	23		30.5	74
30.52	23		30.52	69
30.54	23		30.54	64
30.56	33		30.56	68
30.58	24		30.58	60
30.6	26		30.6	66
30.62	26		30.62	55
30.64	32		30.64	77
30.66	36		30.66	70
30.68	31		30.68	74
30.7	21		30.7	74
30.72	28		30.72	70
30.74	23		30.74	48
30.76	22		30.76	71
30.78	18		30.78	89
30.8	21		30.8	65
30.82	19		30.82	60
30.84	29		30.84	73
30.86	24		30.86	76
30.88	32		30.88	59
30.9	25		30.9	58
30.92	25		30.92	70
30.94	23		30.94	60
30.96	19		30.96	78
30.98	25		30.98	71
31	13		31	71
31.02	22		31.02	68
31.04	29		31.04	55
31.06	19		31.06	70
31.08	24		31.08	65
31.1	23		31.1	64
31.12	25		31.12	75
31.14	22		31.14	63
31.16	22		31.16	68
31.18	21		31.18	61
31.2	18		31.2	63
31.22	21		31.22	65
31.24	21		31.24	76
31.26	16		31.26	67
31.28	18		31.28	63
31.3	19		31.3	59
31.32	16		31.32	55
31.34	16		31.34	45
31.36	23		31.36	59
31.38	24		31.38	46
31.4	27		31.4	58
31.42	20		31.42	61
31.44	30		31.44	68
31.46	19		31.46	78
31.48	19		31.48	63
31.5	23		31.5	61
31.52	32		31.52	56
31.54	15		31.54	69
31.56	25		31.56	56
31.58	22		31.58	52
31.6	25		31.6	80
31.62	27		31.62	71
31.64	22		31.64	54
31.66	24		31.66	55
31.68	12		31.68	45
31.7	30		31.7	58
31.72	22		31.72	69
31.74	14		31.74	69
31.76	23		31.76	64
31.78	22		31.78	53
31.8	19		31.8	61
31.82	29		31.82	55
31.84	26		31.84	54
31.86	22		31.86	58
31.88	29		31.88	52
31.9	20		31.9	54
31.92	26		31.92	54
31.94	25		31.94	65
31.96	22		31.96	50
31.98	28		31.98	61
32	16		32	79
32.02	16		32.02	70
32.04	16		32.04	55
32.06	16		32.06	52
32.08	19		32.08	49
32.1	20		32.1	57
32.12	18		32.12	52
32.14	16		32.14	61
32.16	19		32.16	50
32.18	22		32.18	58
32.2	25		32.2	66
32.22	27		32.22	54
32.24	25		32.24	58
32.26	19		32.26	46
32.28	14		32.28	47
32.3	18		32.3	47
32.32	21		32.32	68
32.34	17		32.34	56
32.36	18		32.36	58
32.38	19		32.38	62
32.4	17		32.4	50
32.42	24		32.42	59
32.44	14		32.44	57
32.46	13		32.46	44
32.48	18		32.48	44
32.5	19		32.5	58
32.52	37		32.52	38
32.54	17		32.54	55
32.56	17		32.56	38
32.58	17		32.58	61
32.6	17		32.6	55
32.62	14		32.62	71
32.64	19		32.64	55
32.66	18		32.66	60
32.68	17		32.68	51
32.7	16		32.7	39
32.72	10		32.72	46
32.74	19		32.74	56
32.76	22		32.76	48
32.78	22		32.78	43
32.8	17		32.8	45
32.82	14		32.82	51
32.84	18		32.84	63
32.86	21		32.86	58
32.88	20		32.88	56
32.9	16		32.9	75
32.92	16		32.92	53
32.94	16		32.94	53
32.96	18		32.96	50
32.98	17		32.98	37
33	17		33	44
33.02	16		33.02	52
33.04	19		33.04	41
33.06	22		33.06	34
33.08	17		33.08	58
33.1	19		33.1	53
33.12	23		33.12	56
33.14	26		33.14	52
33.16	18		33.16	46
33.18	13		33.18	52
33.2	13		33.2	47
33.22	22		33.22	51
33.24	17		33.24	44
33.26	20		33.26	44
33.28	26		33.28	39
33.3	16		33.3	52
33.32	15		33.32	51
33.34	22		33.34	48
33.36	17		33.36	34
33.38	16		33.38	38
33.4	16		33.4	46
33.42	17		33.42	39
33.44	14		33.44	49
33.46	16		33.46	46
33.48	24		33.48	61
33.5	14		33.5	60
33.52	20		33.52	47
33.54	20		33.54	50
33.56	17		33.56	40
33.58	16		33.58	50
33.6	22		33.6	49
33.62	19		33.62	46
33.64	18		33.64	56
33.66	12		33.66	60
33.68	9		33.68	43
33.7	20		33.7	54
33.72	10		33.72	39
33.74	15		33.74	43
33.76	15		33.76	38
33.78	16		33.78	50
33.8	16		33.8	49
33.82	16		33.82	54
33.84	16		33.84	44
33.86	16		33.86	50
33.88	19		33.88	52
33.9	18		33.9	50
33.92	15		33.92	36
33.94	17		33.94	40
33.96	17		33.96	36
33.98	11		33.98	48
34	16		34	36
34.02	13		34.02	41
34.04	19		34.04	45
34.06	17		34.06	43
34.08	20		34.08	35
34.1	18		34.1	46
34.12	17		34.12	45
34.14	20		34.14	40
34.16	20		34.16	48
34.18	18		34.18	46
34.2	12		34.2	43
34.22	16		34.22	48
34.24	16		34.24	35
34.26	11		34.26	42
34.28	12		34.28	51
34.3	17		34.3	42
34.32	19		34.32	45
34.34	11		34.34	33
34.36	14		34.36	53
34.38	14		34.38	48
34.4	21		34.4	43
34.42	16		34.42	38
34.44	15		34.44	46
34.46	20		34.46	35
34.48	15		34.48	43
34.5	15		34.5	47
34.52	16		34.52	45
34.54	22		34.54	49
34.56	17		34.56	34
34.58	15		34.58	34
34.6	18		34.6	37
34.62	14		34.62	47
34.64	15		34.64	56
34.66	16		34.66	39
34.68	19		34.68	48
34.7	18		34.7	48
34.72	13		34.72	49
34.74	14		34.74	46
34.76	18		34.76	48
34.78	16		34.78	45
34.8	15		34.8	50
34.82	19		34.82	48
34.84	19		34.84	45
34.86	10		34.86	38
34.88	20		34.88	58
34.9	12		34.9	43
34.92	16		34.92	42
34.94	16		34.94	34
34.96	12		34.96	33
34.98	17		34.98	33
35	21		35	61
35.02	13		35.02	45
35.04	17		35.04	43
35.06	17		35.06	51
35.08	21		35.08	32
35.1	11		35.1	34
35.12	13		35.12	48
35.14	17		35.14	49
35.16	24		35.16	37
35.18	19		35.18	54
35.2	10		35.2	47
35.22	17		35.22	50
35.24	16		35.24	41
35.26	22		35.26	35
35.28	21		35.28	37
35.3	13		35.3	46
35.32	15		35.32	60
35.34	12		35.34	32
35.36	10		35.36	54
35.38	20		35.38	37
35.4	21		35.4	52
35.42	16		35.42	38
35.44	17		35.44	44
35.46	13		35.46	51
35.48	15		35.48	29
35.5	14		35.5	28
35.52	13		35.52	52
35.54	12		35.54	28
35.56	19		35.56	36
35.58	16		35.58	51
35.6	22		35.6	38
35.62	22		35.62	46
35.64	14		35.64	53
35.66	5		35.66	37
35.68	15		35.68	33
35.7	13		35.7	40
35.72	20		35.72	37
35.74	13		35.74	44
35.76	22		35.76	32
35.78	17		35.78	34
35.8	17		35.8	46
35.82	22		35.82	42
35.84	14		35.84	42
35.86	14		35.86	31
35.88	15		35.88	40
35.9	17		35.9	38
35.92	15		35.92	39
35.94	13		35.94	44
35.96	13		35.96	37
35.98	19		35.98	43
36	24		36	31
36.02	7		36.02	36
36.04	12		36.04	39
36.06	14		36.06	46
36.08	15		36.08	41
36.1	6		36.1	30
36.12	21		36.12	47
36.14	7		36.14	45
36.16	16		36.16	49
36.18	18		36.18	45
36.2	12		36.2	36
36.22	12		36.22	44
36.24	9		36.24	40
36.26	20		36.26	40
36.28	16		36.28	49
36.3	15		36.3	46
36.32	17		36.32	49
36.34	18		36.34	45
36.36	13		36.36	47
36.38	13		36.38	36
36.4	13		36.4	38
36.42	19		36.42	42
36.44	23		36.44	35
36.46	20		36.46	41
36.48	22		36.48	45
36.5	16		36.5	43
36.52	18		36.52	43
36.54	20		36.54	25
36.56	16		36.56	42
36.58	11		36.58	41
36.6	15		36.6	34
36.62	12		36.62	48
36.64	11		36.64	34
36.66	22		36.66	26
36.68	8		36.68	41
36.7	16		36.7	44
36.72	10		36.72	39
36.74	17		36.74	35
36.76	16		36.76	34
36.78	12		36.78	49
36.8	14		36.8	45
36.82	15		36.82	41
36.84	18		36.84	33
36.86	9		36.86	36
36.88	15		36.88	34
36.9	9		36.9	30
36.92	9		36.92	25
36.94	21		36.94	36
36.96	15		36.96	33
36.98	5		36.98	46
37	13		37	30
37.02	12		37.02	43
37.04	19		37.04	31
37.06	15		37.06	31
37.08	10		37.08	39
37.1	8		37.1	47
37.12	14		37.12	49
37.14	10		37.14	35
37.16	17		37.16	36
37.18	12		37.18	38
37.2	15		37.2	45
37.22	17		37.22	36
37.24	12		37.24	33
37.26	11		37.26	37
37.28	6		37.28	47
37.3	14		37.3	35
37.32	6		37.32	42
37.34	11		37.34	35
37.36	10		37.36	32
37.38	10		37.38	39
37.4	10		37.4	38
37.42	11		37.42	38
37.44	13		37.44	32
37.46	18		37.46	31
37.48	14		37.48	41
37.5	14		37.5	40
37.52	17		37.52	40
37.54	12		37.54	45
37.56	17		37.56	27
37.58	10		37.58	35
37.6	21		37.6	46
37.62	18		37.62	50
37.64	9		37.64	43
37.66	9		37.66	40
37.68	11		37.68	40
37.7	8		37.7	34
37.72	17		37.72	26
37.74	7		37.74	46
37.76	7		37.76	39
37.78	13		37.78	48
37.8	14		37.8	36
37.82	13		37.82	44
37.84	9		37.84	44
37.86	17		37.86	33
37.88	9		37.88	35
37.9	24		37.9	49
37.92	16		37.92	39
37.94	12		37.94	31
37.96	10		37.96	30
37.98	14		37.98	36
38	15		38	43
38.02	11		38.02	38
38.04	19		38.04	46
38.06	12		38.06	41
38.08	17		38.08	30
38.1	9		38.1	44
38.12	14		38.12	36
38.14	14		38.14	38
38.16	10		38.16	23
38.18	15		38.18	33
38.2	15		38.2	45
38.22	22		38.22	37
38.24	14		38.24	35
38.26	9		38.26	37
38.28	15		38.28	36
38.3	10		38.3	39
38.32	13		38.32	38
38.34	15		38.34	44
38.36	16		38.36	37
38.38	15		38.38	28
38.4	10		38.4	29
38.42	14		38.42	39
38.44	10		38.44	29
38.46	14		38.46	37
38.48	7		38.48	39
38.5	16		38.5	28
38.52	16		38.52	41
38.54	13		38.54	48
38.56	14		38.56	34
38.58	13		38.58	31
38.6	10		38.6	33
38.62	11		38.62	49
38.64	17		38.64	46
38.66	18		38.66	33
38.68	17		38.68	42
38.7	9		38.7	45
38.72	10		38.72	31
38.74	17		38.74	37
38.76	27		38.76	32
38.78	14		38.78	36
38.8	15		38.8	34
38.82	14		38.82	35
38.84	14		38.84	37
38.86	18		38.86	34
38.88	23		38.88	45
38.9	19		38.9	43
38.92	15		38.92	48
38.94	10		38.94	48
38.96	11		38.96	29
38.98	14		38.98	39
39	17		39	42
39.02	12		39.02	36
39.04	7		39.04	30
39.06	9		39.06	45
39.08	14		39.08	33
39.1	12		39.1	36
39.12	16		39.12	33
39.14	8		39.14	32
39.16	9		39.16	34
39.18	14		39.18	39
39.2	16		39.2	33
39.22	13		39.22	37
39.24	12		39.24	34
39.26	20		39.26	32
39.28	11		39.28	44
39.3	12		39.3	40
39.32	12		39.32	36
39.34	10		39.34	47
39.36	10		39.36	43
39.38	12		39.38	33
39.4	19		39.4	38
39.42	12		39.42	38
39.44	12		39.44	50
39.46	13		39.46	33
39.48	17		39.48	42
39.5	17		39.5	44
39.52	12		39.52	37
39.54	17		39.54	41
39.56	19		39.56	37
39.58	15		39.58	44
39.6	14		39.6	29
39.62	16		39.62	45
39.64	15		39.64	34
39.66	14		39.66	39
39.68	26		39.68	42
39.7	5		39.7	36
39.72	12		39.72	36
39.74	13		39.74	46
39.76	18		39.76	34
39.78	15		39.78	35
39.8	18		39.8	28
39.82	15		39.82	45
39.84	19		39.84	35
39.86	9		39.86	47
39.88	16		39.88	42
39.9	12		39.9	41
39.92	17		39.92	48
39.94	12		39.94	53
39.96	14		39.96	37
39.98	21		39.98	37
40	9		40	30
40.02	20		40.02	39
40.04	18		40.04	39
40.06	9		40.06	39
40.08	13		40.08	40
40.1	16		40.1	44
40.12	14		40.12	30
40.14	12		40.14	51
40.16	19		40.16	43
40.18	15		40.18	37
40.2	10		40.2	32
40.22	13		40.22	40
40.24	9		40.24	37
40.26	14		40.26	34
40.28	9		40.28	40
40.3	11		40.3	30
40.32	17		40.32	42
40.34	12		40.34	50
40.36	18		40.36	38
40.38	10		40.38	29
40.4	15		40.4	41
40.42	15		40.42	45
40.44	12		40.44	40
40.46	14		40.46	28
40.48	23		40.48	46
40.5	9		40.5	49
40.52	20		40.52	53
40.54	12		40.54	50
40.56	17		40.56	47
40.58	16		40.58	43
40.6	30		40.6	41
40.62	16		40.62	44
40.64	16		40.64	35
40.66	23		40.66	40
40.68	21		40.68	38
40.7	13		40.7	49
40.72	24		40.72	32
40.74	29		40.74	41
40.76	19		40.76	44
40.78	21		40.78	42
40.8	14		40.8	37
40.82	25		40.82	66
40.84	26		40.84	53
40.86	18		40.86	47
40.88	27		40.88	62
40.9	25		40.9	45
40.92	22		40.92	41
40.94	26		40.94	47
40.96	13		40.96	51
40.98	22		40.98	42
41	13		41	44
41.02	17		41.02	39
41.04	16		41.04	45
41.06	19		41.06	61
41.08	19		41.08	27
41.1	18		41.1	48
41.12	24		41.12	40
41.14	28		41.14	44
41.16	24		41.16	52
41.18	32		41.18	44
41.2	24		41.2	51
41.22	20		41.22	54
41.24	27		41.24	58
41.26	21		41.26	50
41.28	17		41.28	33
41.3	23		41.3	42
41.32	25		41.32	39
41.34	22		41.34	41
41.36	22		41.36	44
41.38	27		41.38	45
41.4	22		41.4	45
41.42	19		41.42	47
41.44	18		41.44	38
41.46	23		41.46	50
41.48	25		41.48	57
41.5	18		41.5	54
41.52	17		41.52	47
41.54	14		41.54	49
41.56	20		41.56	54
41.58	19		41.58	50
41.6	17		41.6	45
41.62	13		41.62	52
41.64	26		41.64	60
41.66	19		41.66	58
41.68	21		41.68	59
41.7	15		41.7	59
41.72	18		41.72	52
41.74	18		41.74	49
41.76	20		41.76	59
41.78	11		41.78	45
41.8	22		41.8	40
41.82	12		41.82	47
41.84	15		41.84	59
41.86	19		41.86	54
41.88	9		41.88	65
41.9	16		41.9	63
41.92	22		41.92	51
41.94	19		41.94	52
41.96	9		41.96	36
41.98	18		41.98	45
42	10		42	62
42.02	20		42.02	53
42.04	15		42.04	58
42.06	20		42.06	44
42.08	14		42.08	49
42.1	16		42.1	40
42.12	8		42.12	57
42.14	18		42.14	64
42.16	16		42.16	57
42.18	19		42.18	54
42.2	16		42.2	39
42.22	15		42.22	49
42.24	15		42.24	66
42.26	12		42.26	71
42.28	16		42.28	62
42.3	13		42.3	73
42.32	16		42.32	67
42.34	16		42.34	62
42.36	19		42.36	61
42.38	11		42.38	48
42.4	18		42.4	58
42.42	15		42.42	37
42.44	11		42.44	52
42.46	14		42.46	43
42.48	17		42.48	38
42.5	20		42.5	50
42.52	24		42.52	61
42.54	17		42.54	59
42.56	18		42.56	44
42.58	19		42.58	64
42.6	18		42.6	53
42.62	20		42.62	50
42.64	22		42.64	55
42.66	13		42.66	66
42.68	16		42.68	56
42.7	14		42.7	52
42.72	16		42.72	59
42.74	20		42.74	56
42.76	18		42.76	54
42.78	23		42.78	43
42.8	15		42.8	56
42.82	17		42.82	47
42.84	19		42.84	43
42.86	17		42.86	68
42.88	23		42.88	70
42.9	26		42.9	51
42.92	11		42.92	57
42.94	11		42.94	59
42.96	19		42.96	54
42.98	18		42.98	57
43	14		43	51
43.02	17		43.02	68
43.04	16		43.04	70
43.06	20		43.06	51
43.08	18		43.08	74
43.1	19		43.1	68
43.12	21		43.12	50
43.14	15		43.14	53
43.16	17		43.16	55
43.18	18		43.18	63
43.2	18		43.2	48
43.22	13		43.22	68
43.24	21		43.24	59
43.26	12		43.26	69
43.28	23		43.28	70
43.3	13		43.3	68
43.32	21		43.32	59
43.34	17		43.34	52
43.36	14		43.36	66
43.38	18		43.38	58
43.4	13		43.4	69
43.42	18		43.42	53
43.44	15		43.44	58
43.46	20		43.46	63
43.48	24		43.48	70
43.5	15		43.5	59
43.52	13		43.52	53
43.54	13		43.54	67
43.56	17		43.56	64
43.58	11		43.58	51
43.6	21		43.6	53
43.62	12		43.62	47
43.64	32		43.64	62
43.66	16		43.66	60
43.68	29		43.68	69
43.7	19		43.7	58
43.72	22		43.72	58
43.74	17		43.74	76
43.76	18		43.76	63
43.78	18		43.78	70
43.8	14		43.8	87
43.82	21		43.82	65
43.84	21		43.84	61
43.86	19		43.86	55
43.88	16		43.88	78
43.9	17		43.9	66
43.92	11		43.92	50
43.94	17		43.94	55
43.96	21		43.96	65
43.98	17		43.98	58
44	20		44	57
44.02	16		44.02	62
44.04	14		44.04	50
44.06	23		44.06	62
44.08	22		44.08	50
44.1	20		44.1	77
44.12	26		44.12	59
44.14	24		44.14	76
44.16	20		44.16	53
44.18	15		44.18	53
44.2	26		44.2	66
44.22	20		44.22	57
44.24	20		44.24	56
44.26	25		44.26	77
44.28	36		44.28	64
44.3	31		44.3	55
44.32	39		44.32	41
44.34	26		44.34	67
44.36	39		44.36	61
44.38	34		44.38	59
44.4	38		44.4	81
44.42	46		44.42	56
44.44	32		44.44	52
44.46	26		44.46	53
44.48	33		44.48	54
44.5	37		44.5	62
44.52	39		44.52	60
44.54	50		44.54	64
44.56	35		44.56	59
44.58	42		44.58	71
44.6	21		44.6	50
44.62	30		44.62	71
44.64	34		44.64	69
44.66	31		44.66	50
44.68	30		44.68	60
44.7	23		44.7	58
44.72	31		44.72	58
44.74	31		44.74	45
44.76	31		44.76	62
44.78	24		44.78	44
44.8	29		44.8	50
44.82	20		44.82	60
44.84	23		44.84	48
44.86	38		44.86	69
44.88	24		44.88	59
44.9	24		44.9	64
44.92	14		44.92	53
44.94	26		44.94	54
44.96	39		44.96	57
44.98	21		44.98	54
45	22		45	64
45.02	28		45.02	54
45.04	26		45.04	53
45.06	28		45.06	64
45.08	19		45.08	60
45.1	10		45.1	77
45.12	22		45.12	52
45.14	26		45.14	65
45.16	30		45.16	61
45.18	17		45.18	48
45.2	26		45.2	57
45.22	25		45.22	49
45.24	18		45.24	63
45.26	22		45.26	60
45.28	22		45.28	49
45.3	23		45.3	45
45.32	10		45.32	39
45.34	19		45.34	62
45.36	20		45.36	51
45.38	15		45.38	55
45.4	15		45.4	53
45.42	20		45.42	45
45.44	21		45.44	55
45.46	17		45.46	58
45.48	12		45.48	48
45.5	18		45.5	63
45.52	10		45.52	48
45.54	13		45.54	59
45.56	18		45.56	52
45.58	15		45.58	56
45.6	14		45.6	53
45.62	16		45.62	46
45.64	11		45.64	55
45.66	20		45.66	51
45.68	18		45.68	57
45.7	19		45.7	57
45.72	16		45.72	48
45.74	9		45.74	52
45.76	16		45.76	49
45.78	21		45.78	42
45.8	9		45.8	53
45.82	11		45.82	52
45.84	20		45.84	46
45.86	18		45.86	48
45.88	14		45.88	44
45.9	17		45.9	60
45.92	17		45.92	55
45.94	13		45.94	45
45.96	13		45.96	57
45.98	16		45.98	54
46	9		46	48
46.02	18		46.02	53
46.04	22		46.04	50
46.06	16		46.06	57
46.08	18		46.08	73
46.1	15		46.1	58
46.12	14		46.12	54
46.14	16		46.14	58
46.16	17		46.16	41
46.18	14		46.18	54
46.2	20		46.2	56
46.22	17		46.22	50
46.24	23		46.24	50
46.26	16		46.26	51
46.28	10		46.28	53
46.3	7		46.3	45
46.32	13		46.32	41
46.34	16		46.34	56
46.36	11		46.36	40
46.38	20		46.38	49
46.4	14		46.4	50
46.42	17		46.42	59
46.44	10		46.44	45
46.46	9		46.46	44
46.48	12		46.48	53
46.5	11		46.5	44
46.52	16		46.52	55
46.54	12		46.54	55
46.56	14		46.56	62
46.58	7		46.58	49
46.6	18		46.6	51
46.62	6		46.62	52
46.64	8		46.64	41
46.66	10		46.66	49
46.68	11		46.68	51
46.7	10		46.7	49
46.72	11		46.72	48
46.74	13		46.74	41
46.76	13		46.76	46
46.78	15		46.78	42
46.8	11		46.8	31
46.82	11		46.82	48
46.84	15		46.84	52
46.86	14		46.86	44
46.88	12		46.88	47
46.9	12		46.9	42
46.92	15		46.92	35
46.94	10		46.94	32
46.96	17		46.96	50
46.98	11		46.98	38
47	14		47	41
47.02	11		47.02	41
47.04	8		47.04	49
47.06	17		47.06	49
47.08	15		47.08	45
47.1	26		47.1	54
47.12	5		47.12	39
47.14	11		47.14	53
47.16	7		47.16	38
47.18	22		47.18	38
47.2	10		47.2	34
47.22	16		47.22	53
47.24	15		47.24	52
47.26	11		47.26	50
47.28	17		47.28	41
47.3	12		47.3	34
47.32	14		47.32	48
47.34	7		47.34	48
47.36	19		47.36	37
47.38	21		47.38	45
47.4	17		47.4	43
47.42	12		47.42	43
47.44	15		47.44	37
47.46	12		47.46	44
47.48	15		47.48	37
47.5	8		47.5	33
47.52	16		47.52	43
47.54	6		47.54	32
47.56	18		47.56	49
47.58	12		47.58	47
47.6	16		47.6	30
47.62	11		47.62	40
47.64	18		47.64	50
47.66	12		47.66	35
47.68	12		47.68	35
47.7	21		47.7	34
47.72	8		47.72	39
47.74	13		47.74	40
47.76	13		47.76	39
47.78	7		47.78	40
47.8	17		47.8	49
47.82	17		47.82	42
47.84	14		47.84	36
47.86	19		47.86	51
47.88	11		47.88	48
47.9	7		47.9	35
47.92	16		47.92	49
47.94	7		47.94	41
47.96	13		47.96	34
47.98	16		47.98	38
48	12		48	54
48.02	18		48.02	25
48.04	16		48.04	52
48.06	13		48.06	42
48.08	11		48.08	46
48.1	11		48.1	36
48.12	19		48.12	40
48.14	15		48.14	45
48.16	19		48.16	33
48.18	16		48.18	39
48.2	9		48.2	50
48.22	8		48.22	52
48.24	8		48.24	35
48.26	19		48.26	39
48.28	9		48.28	40
48.3	7		48.3	37
48.32	12		48.32	34
48.34	8		48.34	36
48.36	12		48.36	34
48.38	7		48.38	33
48.4	13		48.4	48
48.42	13		48.42	35
48.44	7		48.44	30
48.46	11		48.46	40
48.48	11		48.48	33
48.5	14		48.5	30
48.52	11		48.52	22
48.54	10		48.54	48
48.56	12		48.56	41
48.58	16		48.58	40
48.6	17		48.6	28
48.62	11		48.62	39
48.64	17		48.64	38
48.66	14		48.66	37
48.68	14		48.68	34
48.7	13		48.7	29
48.72	12		48.72	40
48.74	11		48.74	36
48.76	13		48.76	48
48.78	10		48.78	36
48.8	4		48.8	38
48.82	16		48.82	39
48.84	10		48.84	39
48.86	9		48.86	34
48.88	11		48.88	41
48.9	13		48.9	32
48.92	8		48.92	39
48.94	8		48.94	41
48.96	8		48.96	40
48.98	13		48.98	24
49	11		49	29
49.02	13		49.02	30
49.04	17		49.04	41
49.06	13		49.06	43
49.08	9		49.08	38
49.1	6		49.1	34
49.12	12		49.12	21
49.14	10		49.14	44
49.16	3		49.16	29
49.18	8		49.18	39
49.2	10		49.2	31
49.22	11		49.22	32
49.24	9		49.24	39
49.26	15		49.26	33
49.28	16		49.28	37
49.3	10		49.3	35
49.32	11		49.32	41
49.34	8		49.34	34
49.36	9		49.36	31
49.38	3		49.38	44
49.4	11		49.4	35
49.42	13		49.42	32
49.44	13		49.44	40
49.46	10		49.46	39
49.48	13		49.48	41
49.5	9		49.5	31
49.52	12		49.52	25
49.54	12		49.54	42
49.56	8		49.56	30
49.58	8		49.58	34
49.6	9		49.6	36
49.62	17		49.62	25
49.64	9		49.64	47
49.66	7		49.66	45
49.68	6		49.68	31
49.7	9		49.7	42
49.72	5		49.72	27
49.74	19		49.74	27
49.76	11		49.76	33
49.78	11		49.78	31
49.8	8		49.8	27
49.82	13		49.82	32
49.84	7		49.84	39
49.86	12		49.86	27
49.88	10		49.88	27
49.9	15		49.9	29
49.92	11		49.92	45
49.94	13		49.94	34
49.96	11		49.96	43
[truncated: 1,502 more rows]

## Sheet: Fig. 1o
885.85	30002.5
885.8	29674
885.75	29530.8
885.7	30023.1
885.65	29377.3
885.6	29612.4
885.55	29838.1
885.5	29550
885.45	29584.7
885.4	30034.4
885.35	29335.1
885.3	29635.2
885.25	29406.8
885.2	29956.9
885.15	29793
885.1	29627.6
885.05	29718.5
885	29850.2
884.95	29889.8
884.9	29526.8
884.85	28922.5
884.8	29124.8
884.75	29977.9
884.7	29545.7
884.65	29919.5
884.6	30071.5
884.55	29966
884.5	29778.7
884.45	30188.7
884.4	30402
884.35	30342.9
884.3	30221.1
884.25	30360.7
884.2	30186.5
884.15	30093.9
884.1	29495.3
884.05	30312.9
884	30311
883.95	30500.3
883.9	30164.7
883.85	30287.3
883.8	30205.7
883.75	30192.9
883.7	30787.3
883.65	31073.6
883.6	30829.2
883.55	30493.2
883.5	30261.5
883.45	30044.3
883.4	30290.2
883.35	30124
883.3	30138.8
883.25	30163.8
883.2	30452.8
883.15	30549.9
883.1	30465.3
883.05	30343.9
883	30849.1
882.95	30788.4
882.9	30835.1
882.85	30762.2
882.8	30727.8
882.75	30594.1
882.7	31041
882.65	30748.6
882.6	30565.8
882.55	30827
882.5	31482.8
882.45	31554.8
882.4	31009
882.35	30884.3
882.3	30942.6
882.25	31044.3
882.2	30835.3
882.15	31078.2
882.1	30946.6
882.05	30631.3
882	31028.8
881.95	31403.7
881.9	31793.5
881.85	31178.4
881.8	30472.8
881.75	30548.7
881.7	30861.1
881.65	31053.5
881.6	31103.5
881.55	30664.9
881.5	30856.6
881.45	31486.8
881.4	30728.2
881.35	30681.8
881.3	31424.6
881.25	30989.1
881.2	30898.7
881.15	30798.1
881.1	30790.6
881.05	31081.3
881	31160.1
880.95	30953.4
880.9	30215.3
880.85	30419.1
880.8	30947.4
880.75	31108.4
880.7	31248.3
880.65	30800.7
880.6	30831.8
880.55	30757.7
880.5	30691
880.45	31145.9
880.4	30679.8
880.35	30984.3
880.3	31546.2
880.25	31167.9
880.2	30921.1
880.15	30490.5
880.1	30645.5
880.05	30728.4
880	30646.9
879.95	30408
879.9	30931.1
879.85	30915.4
879.8	30920.4
879.75	31063.3
879.7	30575.8
879.65	30693
879.6	30594.3
879.55	30867.3
879.5	30738.8
879.45	30464.4
879.4	30513.1
879.35	30873.9
879.3	30683.1
879.25	30359.5
879.2	30377.8
879.15	30413.6
879.1	30525.5
879.05	30644.1
879	30213.5
878.95	30047
878.9	30455.2
878.85	30741.7
878.8	30719.7
878.75	30956.8
878.7	30840.1
878.65	30468.9
878.6	30192.7
878.55	30570.4
878.5	30365.6
878.45	30355.5
878.4	30684.4
878.35	30435.1
878.3	30780.8
878.25	30565.5
878.2	30648.1
878.15	30333.9
878.1	30059.6
878.05	30307.4
878	30707.6
877.95	30937.4
877.9	30647.3
877.85	30425.9
877.8	30513.5
877.75	30413
877.7	30725.4
877.65	30529.1
877.6	30744.7
877.55	30722.8
877.5	30956.5
877.45	31098.3
877.4	30378.6
877.35	30584.2
877.3	30366.9
877.25	30468.4
877.2	30818.6
877.15	30612.3
877.1	30640.9
877.05	30542.9
877	31021.2
876.95	31115.1
876.9	31344.8
876.85	31131.9
876.8	31555.6
876.75	30879.2
876.7	30902
876.65	30991.1
876.6	31301.9
876.55	31437.8
876.5	31240.2
876.45	30803.8
876.4	31218.5
876.35	31186.6
876.3	31425.5
876.25	31684
876.2	30862.1
876.15	31429.1
876.1	31796.5
876.05	31602.6
876	31576.4
875.95	31709
875.9	31571.8
875.85	31877.1
875.8	32061.9
875.75	31265.5
875.7	31589.6
875.65	31999.2
875.6	31309.5
875.55	32079.7
875.5	31461.8
875.45	31444.3
875.4	32127.4
875.35	31908.2
875.3	31803.4
875.25	31380.3
875.2	31816.4
875.15	31459
875.1	31397.5
875.05	31924.7
875	31803.7
874.95	31950.7
874.9	31791.2
874.85	31571.4
874.8	31037.4
874.75	31622.9
874.7	31382.5
874.65	31203.4
874.6	30979
874.55	30593.9
874.5	30640.1
874.45	30404.9
874.4	30684.2
874.35	30289.9
874.3	30578
874.25	29931.4
874.2	29844.4
874.15	29735.3
874.1	30034.9
874.05	29467
874	29036.6
873.95	29207.5
873.9	28566.4
873.85	29113.2
873.8	29383.7
873.75	28847.5
873.7	28978.7
873.65	28794.5
873.6	28854.1
873.55	28705.6
873.5	28703.4
873.45	28586.3
873.4	28545.1
873.35	28735.8
873.3	28606.4
873.25	28446.5
873.2	28866.8
873.15	28255.2
873.1	28584.5
873.05	28831.1
873	28997
872.95	28340.6
872.9	27967.8
872.85	28862.8
872.8	28886
872.75	28337.6
872.7	28237.8
872.65	28350.1
872.6	28538
872.55	28377.9
872.5	27919.2
872.45	28127.5
872.4	27785.2
872.35	28163.9
872.3	28057
872.25	28369.4
872.2	28757.9
872.15	28734.4
872.1	28623.8
872.05	28377.5
872	28234.6
871.95	28164.6
871.9	28504.8
871.85	28469.1
871.8	27960.3
871.75	28293.2
871.7	28666.7
871.65	28320.6
871.6	28492.4
871.55	28521.7
871.5	28225.7
871.45	28495.7
871.4	28743.8
871.35	28699.8
871.3	28500.7
871.25	28418.8
871.2	28062.4
871.15	28404.6
871.1	27953
871.05	28376.5
871	28252.7
870.95	28121.3
870.9	28107.7
870.85	28476.5
870.8	27920.2
870.75	28041.9
870.7	28125.1
870.65	28163.9
870.6	28530
870.55	28372.8
870.5	28002.8
870.45	27701.1
870.4	27864.2
870.35	27745.6
870.3	27763.7
870.25	28052
870.2	27717.6
870.15	28119.2
870.1	28196.5
870.05	27774.8
870	27897.1	27966.5	27895.1	27928.9	27917.8	27908.9	27896.1
869.95	27899.4	27965.6	27893.1	27927.7	27916.1	27907	27894.1
869.9	27853.8	27964.8	27891.1	27926.5	27914.3	27905.1	27892.1
869.85	28054.2	27964.2	27889.2	27925.5	27912.6	27903.3	27890.2
869.8	28042.3	27963.1	27886.8	27924.2	27910.5	27901.1	27887.9
869.75	28199.4	27962.2	27884.5	27922.9	27908.4	27898.9	27885.6
869.7	28221.9	27961	27881.9	27921.4	27906	27896.4	27883
869.65	27588.2	27959.9	27879.2	27919.8	27903.6	27893.8	27880.3
869.6	28178.4	27960	27877.8	27919.6	27902.4	27892.5	27878.9
869.55	28140.4	27959.1	27875.2	27918.3	27900	27890.1	27876.3
869.5	27716.9	27958.3	27872.7	27917.2	27897.8	27887.7	27873.8
869.45	27821.6	27958.4	27871	27916.9	27896.3	27886.1	27872.1
869.4	27955.9	27958.5	27869.1	27916.6	27894.7	27884.3	27870.2
869.35	28191.9	27958.3	27866.9	27916	27892.7	27882.3	27868.1
869.3	28055.7	27957.8	27864.3	27915.1	27890.4	27879.8	27865.4
869.25	28242.6	27957.7	27861.9	27914.6	27888.2	27877.5	27863.1
869.2	27610.7	27957.3	27859.2	27913.8	27885.8	27874.9	27860.3
869.15	27791.1	27958.3	27857.7	27914.4	27884.5	27873.5	27858.8
869.1	27718.6	27959.1	27855.8	27914.7	27882.9	27871.8	27857
869.05	27672	27960.1	27854.1	27915.4	27881.5	27870.2	27855.2
869	28321.7	27961.4	27852.4	27916.2	27880.1	27868.7	27853.6
868.95	27802.4	27961.6	27849.5	27916	27877.5	27866	27850.7
868.9	28068.7	27963	27847.6	27916.9	27875.9	27864.2	27848.8
868.85	28039.2	27964	27845.2	27917.5	27873.7	27861.9	27846.4
868.8	28210	27965.2	27842.8	27918.3	27871.7	27859.7	27844
868.75	27857.6	27966.4	27840.1	27918.9	27869.2	27857.1	27841.3
868.7	27572.1	27968.4	27838	27920.5	27867.5	27855.2	27839.3
868.65	27329.8	27971.2	27836.5	27922.8	27866.3	27853.9	27837.8
868.6	27745.2	27974.8	27835.5	27925.9	27865.7	27853	27836.8
868.55	27982.5	27977.7	27833.7	27928.4	27864.2	27851.4	27835
868.5	27931.7	27980.5	27831.4	27930.6	27862.2	27849.2	27832.7
868.45	27987.5	27983.6	27829.2	27933.2	27860.3	27847.2	27830.5
868.4	28076	27986.9	27826.9	27936	27858.4	27845.1	27828.2
868.35	27765.4	27990.4	27824.4	27939	27856.2	27842.7	27825.7
868.3	27765.9	27994.7	27822.5	27942.8	27854.7	27841	27823.8
868.25	27872.1	27999.4	27820.7	27947	27853.2	27839.3	27822
868.2	28227.3	28004.3	27818.5	27951.2	27851.4	27837.4	27819.9
868.15	27887.2	28008.8	27815.8	27955.2	27849	27834.8	27817.1
868.1	27904.1	28014.3	27813.6	27960.2	27847.2	27832.8	27815
868.05	27978.5	28020.3	27811.4	27965.5	27845.5	27830.8	27812.8
868	27929.8	28026.5	27809.1	27971.1	27843.5	27828.7	27810.5
867.95	27754	28033.2	27806.9	27977.2	27841.7	27826.6	27808.2
867.9	28049.8	28040.7	27805	27984.1	27840.2	27824.9	27806.4
867.85	27883.8	28048.1	27802.5	27990.9	27838.1	27822.6	27803.9
867.8	28140.7	28056.3	27800.3	27998.5	27836.4	27820.7	27801.7
867.75	28359.1	28064.5	27797.7	28006.1	27834.1	27818.2	27799.1
867.7	27616.4	28072.8	27794.6	28013.7	27831.5	27815.3	27796
867.65	27720.8	28083	27792.9	28023.3	27830.3	27813.8	27794.3
867.6	27947.4	28093.7	27791.1	28033.3	27828.8	27812.2	27792.5
867.55	28256.9	28104.5	27788.8	28043.4	27827	27810.1	27790.2
867.5	28411.3	28115.2	27785.8	28053.5	27824.5	27807.4	27787.3
867.45	28422.6	28126.3	27782.6	28063.8	27821.8	27804.4	27784.1
867.4	28535	28137.9	27779.3	28074.8	27819	27801.3	27780.8
867.35	28250.8	28150	27775.9	28086.2	27816	27798.1	27777.4
867.3	27827.2	28163.3	27772.9	28098.7	27813.6	27795.4	27774.5
867.25	27617.2	28178.1	27770.8	28112.8	27812	27793.5	27772.4
867.2	28479.3	28194	27769.1	28127.9	27810.8	27792	27770.7
867.15	28564.6	28208.9	27765.7	28142	27808	27788.9	27767.3
867.1	28155.8	28224.4	27762.2	28156.8	27804.9	27785.5	27763.7
867.05	28314.6	28241.4	27759.4	28173	27802.7	27783	27761
867	28360.7	28258.9	27756.3	28189.6	27800.2	27780.2	27757.9
866.95	27819.7	28277	27753.1	28206.8	27797.6	27777.2	27754.7
866.9	27975.4	28296.9	27751	28225.9	27796	27775.4	27752.6
866.85	28380.9	28317.4	27748.5	28245.5	27794.2	27773.2	27750.2
866.8	28268.4	28337.8	27745.3	28265	27791.5	27770.2	27747
866.75	28545.9	28359.2	27742.3	28285.5	27789.1	27767.5	27743.9
866.7	28494.4	28380.8	27738.7	28306.3	27786.2	27764.2	27740.4
866.65	28347	28403.4	27735.2	28327.9	27783.3	27761	27736.9
866.6	27993.4	28427.1	27732	28350.7	27780.8	27758	27733.7
866.55	28632.4	28452.3	27729.5	28374.9	27778.9	27755.8	27731.2
866.5	28591.2	28477	27725.8	28398.6	27775.8	27752.3	27727.5
866.45	28623.2	28502.6	27722	28423.2	27772.8	27748.9	27723.8
866.4	28408.1	28528.9	27718.3	28448.5	27769.8	27745.5	27720
866.35	28409.7	28556.5	27714.9	28475	27767.2	27742.4	27716.7
866.3	28837.6	28584.8	27711.6	28502.3	27764.5	27739.4	27713.3
866.25	28588.5	28613.1	27707.4	28529.5	27761.1	27735.5	27709.2
866.2	28862.7	28642.6	27703.6	28557.9	27758.1	27732.1	27705.4
866.15	28744.6	28672.3	27699.3	28586.5	27754.6	27728.1	27701.2
866.1	28492.2	28703	27695.3	28616	27751.4	27724.4	27697.1
866.05	28587	28734.9	27691.7	28646.7	27748.6	27721.2	27693.6
866	29164	28767.3	27688	28677.9	27745.7	27717.8	27689.8
865.95	28679	28799.2	27683.1	28708.6	27741.7	27713.2	27685
865.9	28799.8	28832.7	27679.1	28740.8	27738.6	27709.6	27681
865.85	28878	28866.6	27674.9	28773.5	27735.3	27705.8	27676.8
865.8	28842.8	28900.9	27670.6	28806.5	27731.9	27701.8	27672.5
865.75	28517.7	28935.8	27666.3	28840	27728.5	27697.9	27668.2
865.7	28487.3	28971.9	27662.6	28874.7	27725.8	27694.6	27664.6
865.65	28690.1	29008.5	27659	28909.9	27723.2	27691.4	27661
865.6	29343	29045.2	27655	28945.2	27720.2	27687.7	27657
865.55	29556.6	29080.9	27649.7	28979.5	27715.9	27682.8	27651.7
865.5	29473.3	29116.6	27643.9	29013.7	27711.2	27677.5	27646
865.45	29151.4	29152.7	27638.3	29048.2	27706.7	27672.3	27640.4
865.4	29323.8	29189.7	27633.4	29083.7	27702.9	27667.8	27635.4
865.35	29277.7	29226.7	27628	29119	27698.7	27662.9	27630.1
865.3	29276.9	29263.8	27622.8	29154.5	27694.7	27658.1	27624.9
865.25	29865.9	29301	27617.6	29190	27690.6	27653.3	27619.7
865.2	29395.4	29337	27611.2	29224.3	27685.5	27647.4	27613.3
865.15	29661.6	29374	27605.7	29259.5	27681.3	27642.4	27607.8
865.1	30057.4	29410.4	27599.6	29294.1	27676.6	27636.8	27601.8
865.05	29731	29445.9	27592.8	29327.7	27671.1	27630.5	27595
865	29760.5	29481.7	27586.6	29361.6	27666.3	27624.8	27588.8
864.95	29786.6	29517.3	27580.3	29395.1	27661.5	27619	27582.6
864.9	29425.9	29552.4	27574	29428.2	27656.7	27613.2	27576.3
864.85	29121.7	29587.9	27568.4	29461.6	27652.6	27608.1	27570.7
864.8	29576	29623.5	27563.3	29495	27649.2	27603.6	27565.7
864.75	29914.6	29657.6	27557.4	29526.9	27644.9	27598.2	27559.7
864.7	29786.6	29690.5	27550.8	29557.4	27640	27592.2	27553.1
864.65	29894.6	29722.9	27544.4	29587.5	27635.5	27586.4	27546.8
864.6	29574.6	29754.4	27537.8	29616.5	27630.7	27580.3	27540.2
864.55	29728.2	29785.7	27531.8	29645.2	27626.7	27574.9	27534.2
864.5	29729.5	29815.8	27525.5	29672.6	27622.4	27569.2	27527.9
864.45	30142.5	29845	27519.1	29699	27618.2	27563.5	27521.6
864.4	30091.6	29872.3	27512	29723.5	27613.3	27557	27514.5
864.35	29702.7	29898.8	27504.9	29746.9	27608.6	27550.6	27507.5
864.3	30093.1	29924.7	27498.6	29769.7	27604.7	27545	27501.2
864.25	30383.7	29948.8	27491.5	29790.5	27600.2	27538.6	27494.1
864.2	30075.1	29971	27483.9	29809.3	27595.2	27531.6	27486.5
864.15	29881.5	29992.5	27476.8	29827.2	27590.9	27525.2	27479.4
864.1	30172.1	30013	27470.1	29844	27587.2	27519.2	27472.7
864.05	29790.9	30031.5	27462.8	29858.7	27583	27512.7	27465.4
864	30057.1	30049.3	27456.2	29872.4	27579.7	27506.9	27458.9
863.95	30418	30065.1	27449.1	29883.9	27576.1	27500.6	27451.8
863.9	29876.5	30078.7	27441.3	29892.9	27572	27493.5	27444
863.85	30245.3	30091.7	27434.5	29901.2	27569.1	27487.6	27437.3
863.8	29681.6	30102.5	27427	29907	27565.7	27480.9	27429.8
863.75	29455.7	30112.7	27420.6	29912	27563.7	27475.3	27423.4
863.7	30124	30121.8	27414.6	29915.5	27562.3	27470.2	27417.5
863.65	29579.6	30127.9	27407.2	29915.8	27559.9	27463.8	27410.2
863.6	29699.1	30133.5	27401	29915.1	27558.9	27458.5	27403.9
863.55	29671.5	30137.2	27394.5	29912.3	27558	27452.9	27397.5
863.5	30072.2	30139.4	27388	29907.5	27557.4	27447.4	27391
863.45	30058.8	30139.1	27380.8	29900	27556.5	27441.1	27383.8
863.4	30627.2	30137.4	27373.5	29890.5	27555.9	27434.9	27376.6
863.35	29932.7	30133	27365.1	29877.9	27554.7	27427.5	27368.2
863.3	30148.4	30128.5	27358.1	29864.7	27555.2	27421.6	27361.2
863.25	29713.4	30122.1	27350.6	29849.2	27555.8	27415.2	27353.8
863.2	29614	30115.2	27344	29832.5	27557.8	27409.7	27347.2
863.15	29661.2	30107.2	27337.5	29814.1	27560.5	27404.4	27340.8
863.1	29726.9	30097.9	27331	29793.8	27563.7	27399	27334.2
863.05	29937.7	30087.2	27324.3	29771.5	27567.4	27393.5	27327.6
863	29858.3	30075	27317.1	29747.1	27571.3	27387.6	27320.5
862.95	30093.1	30062	27310.2	29721	27576	27381.9	27313.5
862.9	29927.6	30047.6	27302.7	29692.8	27581	27375.8	27306.1
862.85	30017.2	30032.7	27295.5	29663.3	27587.1	27370	27299
862.8	29718.5	30016.9	27288.2	29632	27593.8	27364	27291.7
862.75	29902.5	30001.1	27281.4	29599.9	27601.9	27358.7	27285
862.7	30041.5	29984.4	27274.3	29565.9	27610.5	27353	27277.9
862.65	29777.4	29967	27266.9	29530.2	27619.8	27347.1	27270.5
862.6	30059.5	29949.9	27259.9	29493.8	27630.6	27341.7	27263.6
862.55	29955.4	29932	27252.5	29455.5	27641.8	27335.8	27256.2
862.5	29870.5	29914.2	27245.2	29416.3	27654.3	27330.1	27248.9
862.45	30042.7	29896.6	27238	29376.2	27668	27324.7	27241.8
862.4	29966.6	29878.9	27230.5	29334.7	27682.5	27318.9	27234.4
862.35	29869.8	29861.6	27223.1	29292.3	27698.3	27313.3	27227
862.3	29626.8	29844.8	27215.9	29249.3	27715.5	27308	27219.9
862.25	30057.5	29829.1	27209.2	29205.9	27734.4	27303.2	27213.2
862.2	30229.2	29813	27201.6	29161	27753.7	27297.5	27205.7
862.15	30113.7	29797.4	27193.7	29115	27774	27291.6	27197.8
862.1	29761.4	29782.8	27186	29068.7	27795.9	27286	27190.1
862.05	30055.2	29769.8	27178.9	29022.5	27819.8	27281.1	27183.1
862	29913.1	29757.2	27171.3	28975.3	27844.5	27275.7	27175.5
861.95	29694.9	29746	27163.9	28928.1	27870.8	27270.6	27168.2
861.9	29935.5	29736.4	27156.9	28880.9	27899	27266	27161.3
861.85	29663	29727.6	27149.5	28833	27928.2	27261	27153.9
861.8	29901.9	29720.7	27142.5	28785.4	27959.3	27256.6	27147
861.75	29984	29714.8	27135.1	28737.3	27991.4	27251.8	27139.7
861.7	29746.8	29710.1	27127.5	28689	28024.7	27246.9	27132.2
861.65	29960.2	29707.5	27120.4	28641.1	28060	27242.6	27125.1
861.6	30116.4	29706	27112.8	28592.8	28096.2	27237.9	27117.6
861.55	29783.2	29705.8	27104.9	28544.3	28133.5	27233	27109.7
861.5	30094.5	29708	27097.7	28496.7	28172.8	27228.9	27102.5
861.45	30088.3	29711.2	27089.8	28448.7	28212.9	27224.2	27094.7
861.4	30512	29716	27081.9	28401	28254.2	27219.7	27086.9
861.35	29963	29721.8	27073.2	28352.8	28296	27214.4	27078.3
861.3	29673.4	29730.4	27065.5	28306	28340	27210.3	27070.7
861.25	30094.4	29741.2	27058.4	28260.2	28385.7	27207	27063.6
861.2	30376.3	29752.8	27050.5	28214	28431.6	27202.9	27055.7
861.15	30189.1	29765.5	27041.9	28167.7	28478	27198.4	27047.3
861.1	29635.4	29780.2	27033.8	28122.3	28525.6	27194.4	27039.2
861.05	29629.5	29797.5	27026.7	28078.5	28575.1	27191.7	27032.2
861	29745.2	29816.2	27019.5	28035.4	28625.3	27189.1	27025.2
860.95	29931	29836.2	27012.2	27992.6	28675.8	27186.5	27017.9
860.9	29915.5	29857.1	27004.5	27950.1	28726.4	27183.7	27010.2
860.85	29539.8	29879.2	26996.8	27908.3	28777.5	27181.1	27002.6
860.8	29587.7	29903.2	26989.8	27868	28829.4	27179.5	26995.7
860.75	29604.6	29928.1	26982.7	27828.2	28881.3	27178	26988.7
860.7	29518.1	29953.9	26975.5	27789.1	28933	27176.8	26981.7
860.65	29984.5	29980.5	26968.6	27751	28984.5	27175.9	26974.8
860.6	30232.9	30006.9	26960.6	27712.6	29034.8	27174.5	26967
860.55	29998.9	30033.2	26952.2	27674.5	29083.9	27172.8	26958.6
860.5	29990.3	30060.2	26944.2	27637.7	29132.5	27172	26950.8
860.45	30086.5	30087.3	26936.3	27601.6	29180.1	27171.5	26942.9
860.4	30235.9	30114.2	26928.1	27566.2	29226.2	27171.3	26934.8
860.35	30080.5	30140.7	26919.6	27531.2	29270.6	27171.2	26926.4
860.3	29855.1	30166.9	26911.4	27497.2	29313.5	27172	26918.3
860.25	30003.7	30193.1	26903.6	27464.6	29355	27173.8	26910.7
860.2	29879	30218.2	26895.5	27432.4	29393.8	27175.9	26902.7
860.15	29904.4	30242.6	26887.7	27401.2	29430.6	27178.9	26895
860.1	30487	30265.9	26879.8	27370.7	29464.6	27182.8	26887.2
860.05	29870.7	30286.9	26870.7	27339.8	29494.5	27186.5	26878.2
860	29958.2	30307.9	26862.8	27310.9	29522.5	27192.4	26870.5
859.95	30260.3	30327.2	26854.8	27282.6	29547	27199.3	26862.5
859.9	30643.5	30344.7	26846.1	27254.4	29567.3	27207.1	26854
859.85	30023.2	30360	26836.6	27226.2	29583.2	27215.8	26844.7
859.8	30233.2	30375.1	26828.4	27199.9	29596.3	27227.5	26836.6
859.75	30198.6	30388.6	26819.7	27173.8	29604.9	27240.9	26828
859.7	30485.6	30401.1	26811.1	27148.6	29609.4	27256.7	26819.6
859.65	30420.7	30412.2	26801.9	27123.4	29609	27274.8	26810.5
859.6	30380.5	30422.9	26792.8	27099	29604.5	27296.2	26801.6
859.55	30137.9	30433.5	26783.7	27075.2	29595.6	27321.1	26792.7
859.5	30022.1	30445	26775.1	27052.6	29582.8	27350.6	26784.3
859.45	30719.7	30457.4	26766.8	27030.9	29565.9	27384.9	26776.1
859.4	30613.2	30470	26757	27008.3	29543.3	27422.9	26766.5
859.35	30941	30484.9	26747.5	26986.5	29516.7	27467	26757.1
859.3	30530.9	30502.1	26737.2	26964.6	29485.4	27516.7	26747.1
859.25	30717	30523.7	26727.8	26944	29451	27574.2	26737.9
859.2	30261.3	30549.5	26718	26923.5	29412.5	27639.2	26728.2
859.15	30749.1	30581.7	26709	26904.5	29371.2	27713.5	26719.5
859.1	30527.8	30619.3	26699.1	26885	29325.6	27796.3	26709.8
859.05	30345	30664.7	26689.6	26866.3	29277.3	27889.3	26700.5
859	30928.6	30718.7	26680.4	26848.5	29226.4	27993.5	26691.5
858.95	31483.4	30780.7	26670.1	26829.9	29171.7	28107.9	26681.4
858.9	31174.2	30851.7	26658.6	26810.7	29113.5	28233.3	26670.2
858.85	31170	30934.3	26647.8	26792.4	29053.5	28372.1	26659.6
858.8	31335.4	31028.4	26636.9	26774.5	28991.7	28524	26649
858.75	31096.7	31134.4	26625.7	26756.6	28927.8	28689	26638
858.7	31511.8	31253.5	26614.9	26739.5	28862.8	28868.4	26627.5
858.65	31652.9	31384.9	26603.3	26722	28795.7	29060.9	26616.2
858.6	31567.9	31529.3	26591.4	26704.4	28727.2	29267.3	26604.6
858.55	31990.6	31686.8	26579.7	26687.3	28658	29487.3	26593.1
858.5	31762.8	31856.4	26567	26669.7	28587.3	29719.7	26580.8
858.45	32346.6	32038.8	26554.8	26652.8	28516.6	29965	26569
858.4	32652.6	32231.5	26541.5	26634.9	28444.4	30220.8	26555.9
858.35	32570.8	32434.5	26527.5	26616.7	28371.4	30486.7	26542.3
858.3	32752.2	32646.6	26513.6	26598.9	28298.6	30761.2	26528.8
858.25	32871.9	32865.7	26499.4	26580.9	28225.7	31042.5	26514.9
858.2	32815.2	33090.1	26484.9	26562.8	28152.8	31328.5	26500.8
858.15	32920.3	33317.8	26470.5	26545.1	28080.4	31616.9	26486.8
858.1	33557	33545.8	26455.8	26527.3	28008.4	31905.1	26472.5
858.05	33602.6	33769.5	26439.9	26508.4	27935.8	32188	26457
858	33900.3	33986.8	26423.9	26489.6	27863.9	32463.4	26441.4
857.95	33517.2	34193.2	26407.2	26470.3	27792.3	32727	26425.2
857.9	34286.2	34385.9	26391.2	26451.9	27722.4	32975.6	26409.7
857.85	34189.3	34558.3	26373.8	26432.1	27652	33202.8	26392.7
857.8	34467.9	34707.1	26356.4	26412.6	27582.9	33405	26375.9
857.75	34954.9	34827.1	26338.5	26392.6	27514.5	33577.1	26358.5
857.7	34871.7	34913.7	26319.6	26371.8	27446.2	33714.4	26340.2
857.65	34871.4	34964.2	26300.8	26351.2	27379.5	33814.1	26322
857.6	34714.6	34975.3	26282	26330.7	27313.9	33873.1	26303.7
857.55	34840.4	34945.2	26263.5	26310.5	27250.1	33889.2	26285.8
857.5	35123.1	34872.5	26244.7	26290.2	27187.4	33861.3	26267.7
857.45	34716.3	34757.1	26225.2	26269.3	27125.5	33789.1	26248.9
857.4	34433.8	34601.8	26206.6	26249.3	27065.8	33675.5	26231
857.35	34487.3	34408.8	26188.5	26229.9	27008	33522.6	26213.6
857.3	34491.9	34181.2	26170.2	26210.5	26951.6	33333.5	26196.2
857.25	33766	33923	26151.9	26191	26896.6	33112.3	26178.7
857.2	34146.6	33640.2	26134.9	26173	26844.4	32864.9	26162.6
857.15	33818.6	33335.3	26117.2	26154.3	26792.8	32593.9	26145.9
857.1	33379.3	33013.8	26100.1	26136.2	26743.3	32304.8	26129.8
857.05	32405.2	32681.3	26083.8	26119	26696	32003.2	26114.6
857	31924.5	32342.6	26069.4	26103.8	26651.9	31693.8	26101.4
856.95	32359.4	32000.5	26055.9	26089.5	26610.1	31379.5	26089.2
856.9	32047.7	31656.8	26041.6	26074.4	26568.7	31062.2	26076.3
856.85	31587.5	31315.5	26027.8	26059.9	26529.2	30745.8	26064
856.8	31090.2	30980.5	26014.9	26046.3	26491.8	30434.2	26052.9
856.75	30862	30653.8	26002.9	26033.7	26456.6	30129.5	26042.8
856.7	30149.1	30336.8	25991.4	26021.5	26423	29833	26033.5
856.65	29995	30032.2	25981.2	26010.8	26391.9	29547.5	26025.8
856.6	29714.8	29740	25971.4	26000.3	26362.1	29272.8	26018.8
856.55	29240.9	29462.1	25962	25990.4	26334	29011.1	26012.7
856.5	29364.4	29199.6	25953.6	25981.5	26307.8	28763.2	26008
856.45	29151.6	28951.9	25944.9	25972.3	26282.3	28528.4	26003.6
856.4	28391.6	28720	25936.6	25963.5	26258.2	28307.8	26000.3
856.35	27942.7	28505	25929.8	25956.3	26236.4	28102.5	25999.3
856.3	27819.9	28307	25923.8	25949.9	26216.4	27912.1	26000.2
856.25	27815.1	28124.9	25918.1	25943.8	26197.4	27735.8	26002.3
856.2	27804.9	27958.3	25912.4	25937.6	26179.1	27572.9	26005.8
856.15	27458.3	27806.9	25906.7	25931.5	26161.7	27423	26010.8
856.1	27773.4	27670.9	25901.7	25926.1	26145.5	27286.1	26018.2
856.05	27207.7	27549	25896	25920.1	26129.5	27160.5	26026.9
856	27048.8	27442.1	25891.4	25915.1	26115.1	27047.2	26038.9
855.95	27113.2	27349.1	25887.1	25910.5	26101.6	26944.6	26053.8
855.9	27679.2	27269	25882.7	25905.8	26088.6	26851.6	26071.3
855.85	27238.5	27200.3	25877.2	25900	26074.9	26766.3	26090.8
855.8	26417.9	27144.7	25872.5	25895	26062.6	26690.2	26114.6
855.75	27161.2	27102.4	25869.5	25891.6	26052.4	26623.1	26143.7
855.7	27396.1	27069.9	25864.9	25886.8	26041.1	26561.4	26175.4
855.65	27814.2	27047.9	25859.9	25881.5	26029.8	26505.3	26211
855.6	27598.4	27035.5	25854.1	25875.4	26018	26453.9	26250.5
855.55	27168.4	27033.7	25848.7	25869.7	26007	26407.8	26295.2
855.5	27089.9	27042.5	25844.1	25864.8	25997.2	26366.9	26345.9
855.45	26729.4	27060.9	25839.7	25860.1	25987.8	26330	26402
855.4	26780.1	27089	25835.9	25856.1	25979.3	26297.2	26464.1
855.35	27139.7	27125.8	25832	25852	25971.1	26267.2	26531.6
855.3	26980.7	27170	25827.5	25847.2	25962.4	26239.2	26603.6
855.25	27217.6	27222.2	25823.2	25842.7	25954.2	26213.8	26681.1
855.2	27493.6	27281.1	25818.5	25837.8	25945.8	26189.9	26763.1
855.15	27652.2	27346.1	25813.2	25832.3	25937	26167.2	26849.2
855.1	27871.1	27416.6	25807.6	25826.4	25928.1	26145.8	26939.2
855.05	27807.3	27491.8	25801.5	25820.2	25918.9	26125.2	27032.1
855	27404.1	27571.2	25795.6	25814	25910	26105.9	27128.1
854.95	27503	27654.6	25790.5	25808.7	25902	26088.5	27226.9
854.9	27580.6	27740.1	25785.1	25803.1	25893.9	26071.7	27326.6
854.85	27589	27826.5	25779.6	25797.4	25885.8	26055.6	27426.5
854.8	27605.3	27912.6	25774	25791.6	25877.8	26040.1	27525.1
854.75	28047.8	27997.2	25768.4	25785.8	25869.9	26025.2	27621.5
854.7	28310.4	28078.1	25762	25779.2	25861.2	26010	27713.6
854.65	28314.7	28154.3	25755	25772	25852.1	25994.8	27800.3
854.6	28346.1	28224.9	25748	25764.8	25843	25980	27880.9
854.55	27857.3	28288.2	25740.8	25757.5	25834	25965.6	27953.7
854.5	28335.9	28344	25734.7	25751.2	25825.9	25952.4	28018.6
854.45	28314.9	28389.2	25727.6	25743.9	25817	25938.7	28072.3
854.4	28783.9	28423.3	25720.5	25736.7	25808.2	25925.3	28114.7
854.35	28272.6	28444.6	25712.5	25728.5	25798.5	25911.2	28143.9
854.3	28063.3	28454	25705.5	25721.3	25789.9	25898.5	28160.8
854.25	28203.8	28450.5	25698.9	25714.5	25781.7	25886.3	28164.6
854.2	28368	28433.1	25692	25707.5	25773.2	25874.2	28154.1
854.15	28653.5	28401.9	25684.7	25700	25764.5	25861.8	28129.6
854.1	28385.2	28356.9	25676.9	25692.1	25755.3	25849.2	28091
854.05	28265.8	28299.9	25669.6	25684.6	25746.6	25837.2	28040.2
854	28348.8	28231.5	25662.5	25677.3	25738.2	25825.7	27977.7
853.95	28021.2	28152.3	25655.2	25669.9	25729.6	25814.1	27904.3
853.9	28074.1	28064.5	25648.6	25663.2	25721.7	25803.3	27822
853.85	27928.5	27968.3	25641.8	25656.2	25713.8	25792.6	27731.1
853.8	27432.8	27865.9	25635.3	25649.6	25706.1	25782.3	27633.8
853.75	27547.9	27759.1	25629.8	25644	25699.4	25773.1	27532
853.7	27619.7	27648	25624	25638	25692.5	25763.8	27425.8
853.65	27627.6	27534.2	25618.1	25632	25685.5	25754.5	27316.6
853.6	27335.2	27418.8	25612.2	25625.9	25678.5	25745.2	27205.7
853.55	27551.8	27303.8	25606.8	25620.4	25672.1	25736.7	27095
853.5	26976.5	27189.1	25601	25614.5	25665.2	25727.8	26984.5
853.45	27065.6	27077.3	25596.3	25609.6	25659.6	25720.1	26876.8
853.4	27174.3	26968	25591.4	25604.6	25653.7	25712.4	26771.4
853.35	27470.5	26861.6	25586.3	25599.4	25647.7	25704.5	26668.9
853.3	27384.7	26758.8	25580.6	25593.6	25641	25696.2	26569.8
853.25	26821	26660.5	25575.1	25587.9	25634.6	25688	26475.2
853.2	26494.8	26568.3	25570.6	25583.4	25629.3	25681.1	26386.5
853.15	26706.6	26482	25566.8	25579.4	25624.6	25674.9	26303.5
853.1	26552.6	26400.4	25562.6	25575.1	25619.5	25668.3	26225.2
853.05	26228.2	26324.7	25558.6	25571	25614.8	25662.1	26152.8
853	26048.1	26255.2	25555.3	25567.6	25610.6	25656.6	26086.3
852.95	25833.1	26191.4	25552.3	25564.5	25606.9	25651.5	26025.5
852.9	26036.8	26133.2	25549.8	25561.9	25603.6	25646.9	25970.3
852.85	25758.8	26079.7	25546.8	25558.8	25599.9	25641.9	25919.7
852.8	25974.5	26031.7	25544.4	25556.3	25596.7	25637.6	25874.4
852.75	25997.3	25987.7	25541.6	25553.3	25593.1	25632.9	25833.2
852.7	25660	25948	25538.7	25550.3	25589.5	25628.1	25796.1
852.65	25626.8	25913	25536.5	25548	25586.6	25624.1	25763.6
852.6	25999.7	25881.6	25534.3	25545.7	25583.7	25620.2	25734.7
852.55	25513.6	25852.8	25531.4	25542.7	25580.2	25615.7	25708.4
852.5	25539.1	25828	25529.4	25540.6	25577.5	25612.1	25686
852.45	25535.5	25805.9	25527.4	25538.5	25574.9	25608.5	25666.2
852.4	25559.1	25786.2	25525.4	25536.4	25572.2	25604.9	25648.7
852.35	25424.5	25768.6	25523.3	25534.2	25569.5	25601.4	25633.3
852.3	26275.6	25753.1	25521.5	25532.3	25567.1	25598.1	25620
852.25	26088.8	25737.6	25518	25528.8	25563.1	25593.2	25606.6
852.2	25517.9	25723.9	25514.9	25525.5	25559.4	25588.8	25594.9
852.15	25694.3	25712.6	25512.9	25523.5	25556.8	25585.4	25585.6
852.1	25441.5	25702	25510.5	25521	25553.9	25581.8	25577
852.05	25724.8	25692.9	25508.7	25519.1	25551.5	25578.6	25569.7
852	25813.2	25684	25506.2	25516.5	25548.5	25575	25562.7
851.95	25492.3	25675.5	25503.6	25513.9	25545.4	25571.2	25556
851.9	25352.8	25668.3	25501.7	25511.8	25542.9	25568	25550.6
851.85	25448.6	25661.8	25500	25510	25540.7	25565.2	25545.9
851.8	25640.8	25655.6	25498	25508	25538.2	25562.2	25541.3
851.75	26113.4	25649.4	25495.8	25505.7	25535.5	25558.8	25536.7
851.7	26157.8	25642.5	25492.6	25502.4	25531.8	25554.5	25531.5
851.65	25295.8	25635.8	25489.3	25499	25528	25550.2	25526.3
851.6	25717.1	25631	25487.6	25497.3	25525.9	25547.6	25523.1
851.55	25668.7	25625.5	25485.2	25494.8	25523	25544.2	25519.1
851.5	25412.7	25620.3	25482.8	25492.3	25520.2	25540.8	25515.4
851.45	25689	25615.8	25481	25490.4	25517.9	25538.1	25512.3
851.4	25680.8	25610.8	25478.5	25487.9	25515.1	25534.7	25508.8
851.35	25522.8	25606	25476.2	25485.4	25512.2	25531.5	25505.3
851.3	25725	25601.5	25474.1	25483.3	25509.7	25528.5	25502.2
851.25	25489.9	25596.8	25471.6	25480.7	25506.8	25525.2	25498.8
851.2	25693.8	25592.6	25469.5	25478.6	25504.4	25522.3	25495.9
851.15	25401.1	25588	25467.1	25476.1	25501.5	25519	25492.7
851.1	25500.8	25584.1	25465.2	25474.1	25499.3	25516.4	25490
851.05	25324.1	25580.1	25463.2	25472	25496.8	25513.5	25487.2
851	25573.4	25576.4	25461.4	25470.2	25494.7	25511	25484.8
850.95	25992.8	25572.4	25459.2	25467.9	25492.1	25508.1	25481.9
850.9	25547.5	25567.5	25456.2	25464.8	25488.7	25504.3	25478.2
850.85	25259.8	25563.6	25454	25462.5	25486.2	25501.4	25475.4
850.8	24893.4	25560.3	25452.4	25460.9	25484.2	25499.1	25473.2
850.75	25403.5	25557.7	25451.5	25459.9	25483	25497.5	25471.7
850.7	26098.4	25554.2	25449.6	25457.9	25480.7	25495	25469.3
850.65	25790.2	25549.4	25446.3	25454.6	25477.1	25491.1	25465.5
850.6	25803.1	25545.2	25443.6	25451.9	25474.1	25487.8	25462.3
850.55	25971.9	25541	25440.9	25449.1	25471	25484.4	25459.1
850.5	25483.2	25536.5	25437.9	25446	25467.7	25480.8	25455.6
850.45	25773.4	25533	25435.8	25443.8	25465.3	25478.1	25453.1
850.4	25999.6	25528.9	25433.1	25441.1	25462.3	25474.8	25450
850.35	25601.6	25524.5	25430	25437.9	25458.9	25471.2	25446.5
850.3	25372.5	25520.8	25427.7	25435.5	25456.2	25468.3	25443.7
850.25	25281.6	25517.6	25425.8	25433.6	25454.1	25465.8	25441.5
850.2	25178.2	25514.7	25424	25431.8	25452.1	25463.6	25439.4
850.15	25472.7	25511.9	25422.5	25430.2	25450.2	25461.5	25437.5
850.1	25554.4	25508.6	25420.4	25428.1	25447.9	25458.9	25435
850.05	25334.6	25505.2	25418.2	25425.8	25445.3	25456.2	25432.4
850	25609	25502.2	25416.3	25423.9	25443.2	25453.8	25430.3
849.95	25698.4	25498.7	25414	25421.5	25440.6	25451	25427.6
849.9	25309.3	25495	25411.4	25418.8	25437.7	25447.9	25424.7
849.85	25730.2	25492.2	25409.6	25417	25435.7	25445.7	25422.6
849.8	25664.9	25488.5	25407	25414.3	25432.8	25442.6	25419.7
849.75	25625.1	25484.9	25404.5	25411.8	25430	25439.6	25417
849.7	25853.6	25481.5	25402	25409.3	25427.3	25436.7	25414.2
849.65	25894.3	25477.6	25399.2	25406.3	25424.2	25433.4	25411.1
849.6	25745.3	25473.7	25396.2	25403.3	25421	25430	25407.9
849.55	25400.6	25470	25393.5	25400.6	25418.1	25426.9	25405
849.5	25416.9	25467.1	25391.5	25398.5	25415.8	25424.5	25402.7
849.45	25747.1	25464.1	25389.4	25396.4	25413.5	25422	25400.4
849.4	25630.3	25460.5	25386.7	25393.7	25410.6	25418.9	25397.5
849.35	25576.1	25457.2	25384.2	25391.1	25407.9	25416.1	25394.8
849.3	25604.3	25453.9	25381.9	25388.7	25405.3	25413.3	25392.2
849.25	25619.9	25450.7	25379.4	25386.2	25402.6	25410.5	25389.6
849.2	25532.3	25447.4	25377	25383.7	25400	25407.7	25386.9
849.15	25857.2	25444.2	25374.7	25381.4	25397.4	25405	25384.4
849.1	25340.5	25440.5	25371.7	25378.4	25394.3	25401.7	25381.3
849.05	25544.4	25437.8	25369.8	25376.4	25392.1	25399.4	25379.2
849	25538.1	25434.7	25367.4	25374	25389.6	25396.7	25376.7
848.95	26013.6	25431.6	25365.1	25371.6	25387	25394	25374.2
848.9	25553.9	25427.6	25361.8	25368.3	25383.6	25390.5	25370.7
848.85	25430	25424.5	25359.5	25365.9	25381	25387.8	25368.2
848.8	25539.6	25421.6	25357.3	25363.7	25378.7	25385.3	25365.9
848.75	25832.5	25418.5	25355	25361.3	25376.1	25382.6	25363.4
848.7	25289.3	25414.9	25352	25358.3	25373	25379.4	25360.3
848.65	25578.9	25412.4	25350.1	25356.4	25370.9	25377.2	25358.3
848.6	25856.5	25409.2	25347.7	25353.9	25368.3	25374.4	25355.7
848.55	25338	25405.6	25344.7	25350.9	25365.1	25371.2	25352.6
848.5	25098	25403	25342.7	25348.8	25362.9	25368.9	25350.4
848.45	25271.5	25400.8	25341.2	25347.3	25361.2	25367.1	25348.8
848.4	25380	25398.3	25339.3	25345.4	25359.2	25364.9	25346.8
848.35	25709.9	25395.6	25337.2	25343.3	25357	25362.6	25344.6
848.3	25853.4	25392.3	25334.5	25340.5	25354	25359.6	25341.7
848.25	25816.6	25388.7	25331.5	25337.4	25350.9	25356.3	25338.6
848.2	25271.7	25385.2	25328.5	25334.5	25347.7	25353.1	25335.5
848.15	25575	25382.7	25326.7	25332.5	25345.7	25350.9	25333.5
848.1	25409.5	25379.7	25324.2	25330	25343	25348.2	25330.9
848.05	25028.1	25376.9	25322	25327.8	25340.7	25345.8	25328.7
848	25015.4	25375	25320.6	25326.3	25339.1	25344.1	25327.1
847.95	25350.8	25373	25319.2	25324.9	25337.6	25342.5	25325.6
847.9	25710	25370.4	25317.1	25322.8	25335.3	25340.2	25323.5
847.85	25314.5	25367.1	25314.3	25320	25332.4	25337.1	25320.6
847.8	25628.5	25364.6	25312.3	25318	25330.3	25334.9	25318.5
847.75	25967.2	25361.5	25309.7	25315.3	25327.5	25332.1	25315.8
847.7	25523.4	25357.7	25306.4	25312	25324.1	25328.5	25312.4
847.65	25653.8	25354.8	25304	25309.5	25321.5	25325.9	25309.9
847.6	25369.3	25351.6	25301.3	25306.8	25318.7	25323	25307.1
847.55	25065.1	25349	25299.2	25304.6	25316.4	25320.6	25304.9
847.5	25708	25347	25297.7	25303	25314.7	25318.9	25303.3
847.45	25677.1	25343.7	25294.8	25300.2	25311.8	25315.9	25300.4
847.4	25541.6	25340.5	25292.1	25297.4	25308.9	25312.9	25297.6
847.35	25487.1	25337.6	25289.6	25294.9	25306.3	25310.2	25295
847.3	25693.6	25334.8	25287.2	25292.5	25303.8	25307.6	25292.5
847.25	25382.7	25331.5	25284.4	25289.7	25300.8	25304.7	25289.7
847.2	25669	25328.9	25282.2	25287.4	25298.5	25302.3	25287.4
847.15	25214.2	25325.7	25279.5	25284.7	25295.6	25299.3	25284.6
847.1	25413.2	25323.5	25277.6	25282.8	25293.6	25297.2	25282.6
847.05	25190.5	25320.8	25275.3	25280.5	25291.2	25294.8	25280.3
847	25616.2	25318.5	25273.5	25278.6	25289.3	25292.8	25278.4
846.95	25672.3	25315.5	25270.8	25275.9	25286.5	25289.9	25275.7
846.9	25658	25312.3	25268	25273.1	25283.5	25287	25272.8
846.85	25395.8	25309.1	25265.3	25270.3	25280.7	25284	25270
846.8	25363.7	25306.5	25263	25268	25278.3	25281.6	25267.7
846.75	25150.9	25303.9	25260.8	25265.8	25276	25279.2	25265.4
846.7	25150.6	25301.8	25259	25264	25274.1	25277.3	25263.5
846.65	25128	25299.6	25257.2	25262.1	25272.2	25275.3	25261.7
846.6	25554.8	25297.5	25255.5	25260.4	25270.3	25273.4	25259.9
846.55	25901.8	25294.5	25252.9	25257.7	25267.6	25270.7	25257.3
846.5	25659	25290.9	25249.6	25254.4	25264.2	25267.2	25253.9
846.45	24857.8	25287.8	25246.8	25251.6	25261.3	25264.3	25251.1
846.4	25245.6	25286.2	25245.6	25250.3	25260	25262.9	25249.8
846.35	25542.7
846.3	25455.7
846.25	25728.5
846.2	25341.4
846.15	25486.8
846.1	25214.8
846.05	25664
846	24976.6
845.95	25447.8
845.9	25142.6
845.85	25808.5

## Sheet: Fig. 1p
813.85	24786.2
813.8	24757.3
813.75	24857.2
813.7	24496.6
813.65	24469.2
813.6	24468
813.55	24392
813.5	24507.6
813.45	24351.9
813.4	24636
813.35	24815.9
813.3	24242.3
813.25	24623.2
813.2	24562.3
813.15	24820.7
813.1	24577.6
813.05	24482.6
813	24220.7
812.95	24607.8
812.9	24840.5
812.85	24754
812.8	24175.7
812.75	23899.7
812.7	23863.6
812.65	24361.5
812.6	24276.1
812.55	24056.7
812.5	24162
812.45	24530.4
812.4	24467.2
812.35	24600.3
812.3	24521.1
812.25	24623.4
812.2	24369.8
812.15	24169.7
812.1	24139.9
812.05	24180.4
812	24126.1
811.95	24074.7
811.9	24191.4
811.85	24155
811.8	23688.4
811.75	23894.2
811.7	24259.8
811.65	24244.1
811.6	23975.2
811.55	23897.4
811.5	24713.8
811.45	24364.6
811.4	24271.3
811.35	23948.5
811.3	24800
811.25	24064.6
811.2	23927.2
811.15	24350.4
811.1	24181.6
811.05	24103.2
811	24057.9
810.95	23868.7
810.9	24067.1
810.85	23960.6
810.8	23894.9
810.75	24053.4
810.7	23901.6
810.65	24009.3
810.6	24025.9
810.55	23874.2
810.5	23959.1
810.45	23985.9
810.4	24050.8
810.35	24323
810.3	24296
810.25	23883.8
810.2	23951.2
810.15	23836.4
810.1	23946.4
810.05	23785.5
810	24388.1
809.95	23549.4
809.9	24037.6
809.85	24099.2
809.8	23674.9
809.75	23766.6
809.7	24098.3
809.65	24258.5
809.6	24127.4
809.55	24008.4
809.5	24232.6
809.45	24069.8
809.4	23650.5
809.35	23738.3
809.3	23617.3
809.25	23760.1
809.2	23812.7
809.15	24018.4
809.1	24124.5
809.05	24138.4
809	24159.3
808.95	23799.8
808.9	24158
808.85	23805.7
808.8	24224.4
808.75	23951.8
808.7	24284.7
808.65	24331.5
808.6	24314.9
808.55	24064.8
808.5	23791
808.45	23785.9
808.4	24246.5
808.35	24081.2
808.3	23575.3
808.25	23872.2
808.2	24249.9
808.15	24147.3
808.1	24225.7
808.05	24589.3
808	24220.6
807.95	23888.6
807.9	23943
807.85	23813.9
807.8	24157.1
807.75	24471.1
807.7	24400
807.65	24300.7
807.6	24448.2
807.55	24047
807.5	24059.5
807.45	23881.8
807.4	24167.7
807.35	24472.6
807.3	24317.5
807.25	24368.8
807.2	24008.3
807.15	24379.2
807.1	24237.8
807.05	24265.2
807	24360.7
806.95	24197.4
806.9	24139.8
806.85	24333.4
806.8	24545.6
806.75	23589.5
806.7	23795.7
806.65	24246.5
806.6	24202.3
806.55	24017.6
806.5	23752
806.45	24058.1
806.4	24357.9
806.35	23878.3
806.3	24214.6
806.25	24466
806.2	24470.9
806.15	24033.8
806.1	24508.4
806.05	24329.7
806	24201.5
805.95	24282
805.9	24401
805.85	24195.1
805.8	23854.3
805.75	23900.5
805.7	24150.9
805.65	24196.5
805.6	24399.5
805.55	24252.9
805.5	24604.4
805.45	24431.2
805.4	24374.1
805.35	24578.8
805.3	24238.2
805.25	24724.9
805.2	24258
805.15	24431
805.1	24632.4
805.05	24450.4
805	24187.9
804.95	23719.5
804.9	23933.6
804.85	24130.7
804.8	24809.1
804.75	24860.7
804.7	24230.6
804.65	24591.5
804.6	23971.3
804.55	23914.3
804.5	24148.9
804.45	24529
804.4	24217.4
804.35	24256.3
804.3	24815.3
804.25	24490.3
804.2	24008.8
804.15	24141.5
804.1	24084.1
804.05	24523.3
804	24070.9
803.95	23737.2
803.9	24318.4
803.85	24218.2
803.8	23890.5
803.75	24261
803.7	24076.6
803.65	24344.3
803.6	24268.6
803.55	24385.3
803.5	24643
803.45	24443.3
803.4	24655.7
803.35	24552.8
803.3	24297.5
803.25	24073.2
803.2	23868.2
803.15	24106.8
803.1	24206
803.05	24211.7
803	24081.2
802.95	24231.3
802.9	24545.8
802.85	24443.4
802.8	24279.2
802.75	24187
802.7	23503.7
802.65	24163.3
802.6	24151.2
802.55	24199.1
802.5	24868.8
802.45	24898.6
802.4	24011.7
802.35	24318.5
802.3	24472.5
802.25	24711.1
802.2	24575.1
802.15	24481.1
802.1	24324.2
802.05	24113.3
802	24569.4
801.95	24255.8
801.9	24649.4
801.85	24378.3
801.8	24368.5
801.75	24474.1
801.7	24469
801.65	24581.1
801.6	24283.1
801.55	24436.9
801.5	24372.6
801.45	24667
801.4	24239.6
801.35	23263.5
801.3	23883.4
801.25	24255.1
801.2	24305.5
801.15	24182.1
801.1	24134.7
801.05	24085.1
801	24224.4
800.95	23893.9
800.9	23808.9
800.85	24349.6
800.8	24293.7
800.75	24448.2
800.7	24249.3
800.65	23997
800.6	23967.8
800.55	24457
800.5	24000.7
800.45	24596
800.4	24479.6
800.35	23845.1
800.3	24139.5
800.25	24179.7
800.2	24140.6
800.15	24079.1
800.1	24149.4
800.05	24004.2
800	24475.6
799.95	24381.3
799.9	24411.2
799.85	24383.2
799.8	23950.4
799.75	24276.9
799.7	24464.7
799.65	24255.3
799.6	24748.4
799.55	24174.2
799.5	24280.6
799.45	24306.2
799.4	24076.3
799.35	24098.6
799.3	24052
799.25	24268.7
799.2	24179
799.15	24207.5
799.1	24498.9
799.05	24388.9
799	24494.2
798.95	24372.5
798.9	24039.1
798.85	24354.2
798.8	23847.8
798.75	23743.8
798.7	23666.6
798.65	24357.7
798.6	24313.3
798.55	24380.9
798.5	23873.8
798.45	23875.5
798.4	24160.7
798.35	23849.3
798.3	24171.9
798.25	24640.7
798.2	24001.4
798.15	23718.7
798.1	23800.5
798.05	24157.2
798	24142.9
797.95	23896.3
797.9	24376.1
797.85	23429.5
797.8	24158.4
797.75	24339.6
797.7	23972.4
797.65	23690.9
797.6	23622.5
797.55	23913.3
797.5	23966
797.45	24309.7
797.4	24068.9
797.35	23898.2
797.3	24066.2
797.25	23741.3
797.2	23650.4
797.15	24185.1
797.1	23688.5
797.05	23477.7
797	23410.8
796.95	23835.6
796.9	23417.1
796.85	24193.9
796.8	24082.4
796.75	23502.6
796.7	24008.7
796.65	23577.4
796.6	23776.5
796.55	23493.1
796.5	23561.6
796.45	23730
796.4	23688
796.35	23390.8
796.3	23608.3
796.25	23888.7
796.2	24256.3
796.15	23961.4
796.1	23603.2
796.05	23264
796	23682.3
795.95	23874
795.9	23657
795.85	23617.4
795.8	24155.9
795.75	23783.1
795.7	24005.2
795.65	23599.8
795.6	23898.9
795.55	24123.8
795.5	24073.8
795.45	23633.1
795.4	23811.4
795.35	23645.9
795.3	24000.5
795.25	24046.2
795.2	23900.6
795.15	23928.2
795.1	24311
795.05	23944.5
795	23752.9
794.95	24585.4
794.9	24429.8
794.85	24328.7
794.8	24494.3
794.75	24522.1
794.7	24409.6
794.65	24627.7
794.6	24715.6
794.55	24380.3
794.5	24735.8
794.45	24599.7
794.4	24592
794.35	24263.2
794.3	24295.7
794.25	24344.2
794.2	24595.3
794.15	24004
794.1	24045.8
794.05	24271
794	24125.1
793.95	24708.3
793.9	23823.1
793.85	24266.9
793.8	24006.2
793.75	23847.9
793.7	23996.4
793.65	24496.6
793.6	24099.5
793.55	24085.6
793.5	23689.1
793.45	24042.1
793.4	23954.5
793.35	23889
793.3	23715
793.25	23161.1
793.2	23197.6
793.15	23403
793.1	23262
793.05	23449.3
793	23227.7
792.95	23446.3
792.9	23337.6
792.85	23301.5
792.8	23234.2
792.75	23311.9
792.7	23508.4
792.65	23522.4
792.6	23470.4
792.55	23469.3
792.5	23057.9
792.45	23312
792.4	23461.3
792.35	23057.1
792.3	23278.5
792.25	23270.2
792.2	23390.2
792.15	23352.2
792.1	23209.9
792.05	23549.7
792	23643.3
791.95	23451.2
791.9	23253.5
791.85	23201.4
791.8	23504.4
791.75	23085.3
791.7	23422.6
791.65	23360.1
791.6	23510.2
791.55	23236.3
791.5	23415.2
791.45	23278.6
791.4	23299.7
791.35	23450.4
791.3	22989.4
791.25	23316.2
791.2	23159.4
791.15	22697.9
791.1	23368.5
791.05	23231.1
791	23039.2	23112.1	23039.2	23059	23055.3	23053.1	23062.3
790.95	23565.9	23113.3	23039.2	23059.3	23055.5	23053.2	23062.8
790.9	22804.6	23112.6	23037.4	23057.8	23053.9	23051.6	23061.6
790.85	23007.4	23114.6	23038.2	23058.9	23054.9	23052.5	23063
790.8	22911.7	23116	23038.3	23059.3	23055.2	23052.7	23063.7
790.75	23309.5	23117.7	23038.7	23060	23055.8	23053.3	23064.8
790.7	22928	23118.1	23037.8	23059.4	23055.1	23052.5	23064.6
790.65	23168.7	23119.8	23038.2	23060.1	23055.6	23053	23065.6
790.6	23391.9	23120.8	23037.7	23060	23055.4	23052.7	23065.9
790.55	23282.7	23121	23036.5	23059.1	23054.4	23051.6	23065.5
790.5	23026.1	23121.6	23035.7	23058.6	23053.8	23050.9	23065.4
790.45	23111.7	23123.2	23035.7	23059	23054	23051	23066.3
790.4	23308.5	23124.5	23035.5	23059.1	23054	23050.9	23066.9
790.35	23277.9	23125.2	23034.5	23058.5	23053.3	23050.1	23066.9
790.3	23271.4	23126.1	23033.7	23058	23052.7	23049.5	23067
790.25	23239.8	23127.1	23032.9	23057.6	23052.1	23048.8	23067.2
790.2	22576	23128.2	23032.2	23057.3	23051.6	23048.2	23067.6
790.15	22636.3	23131.6	23033.7	23059.2	23053.4	23049.9	23070.2
790.1	23045.4	23135	23035.1	23061	23055	23051.5	23072.7
790.05	23387.6	23137	23035	23061.4	23055.2	23051.6	23073.9
790	23394.5	23137.9	23033.8	23060.6	23054.3	23050.5	23074
789.95	23291	23138.8	23032.6	23059.8	23053.3	23049.5	23074.1
789.9	22980.3	23140.3	23031.7	23059.4	23052.7	23048.7	23074.7
789.85	23048.7	23142.8	23031.9	23060	23053.1	23049.1	23076.3
789.8	23134.2	23145.3	23031.8	23060.4	23053.3	23049.2	23077.8
789.75	23132.4	23147.5	23031.5	23060.6	23053.2	23049	23079.2
789.7	23572.4	23149.9	23031.1	23060.7	23053.2	23048.8	23080.6
789.65	23674	23150.8	23029.3	23059.4	23051.6	23047.1	23080.6
789.6	23339.7	23151.6	23027.1	23057.7	23049.7	23045.1	23080.3
789.55	23073.7	23153.6	23026	23057.1	23049	23044.2	23081.3
789.5	23054.5	23156.6	23025.8	23057.5	23049.1	23044.2	23083.3
789.45	23446.3	23159.9	23025.8	23058	23049.3	23044.3	23085.5
789.4	23081.5	23162	23024.3	23057.1	23048.2	23043.1	23086.5
789.35	23481	23165.4	23024.1	23057.5	23048.3	23043.1	23088.9
789.3	23448.8	23167.7	23022.5	23056.6	23047.1	23041.7	23090
789.25	23292.4	23170.3	23021.1	23055.7	23046	23040.4	23091.4
789.2	22688.3	23173.5	23020.2	23055.5	23045.4	23039.7	23093.5
789.15	22952.2	23179	23021.3	23057.3	23046.9	23041	23097.8
789.1	23240.2	23183.9	23021.5	23058.2	23047.5	23041.5	23101.3
789.05	23150.5	23187.9	23020.8	23058.1	23047.1	23040.9	23104.1
789	23462.6	23192.5	23020.3	23058.4	23047	23040.7	23107.4
788.95	23328.5	23196.2	23018.8	23057.6	23045.9	23039.4	23109.7
788.9	22995.8	23200.6	23017.8	23057.3	23045.2	23038.6	23112.8
788.85	23159.4	23206.4	23017.8	23058.2	23045.7	23038.9	23117.1
788.8	23408.4	23211.8	23017.4	23058.5	23045.6	23038.6	23121.1
788.75	23132.6	23216.7	23016	23058	23044.7	23037.5	23124.5
788.7	23181.4	23222.7	23015.6	23058.5	23044.8	23037.3	23129
788.65	23106.3	23228.9	23015	23058.8	23044.6	23037	23133.6
788.6	22939.9	23235.6	23014.7	23059.4	23044.8	23036.9	23138.7
788.55	23003.6	23243.1	23015	23060.7	23045.5	23037.4	23144.5
788.5	23174.3	23250.7	23015	23061.7	23046	23037.7	23150.4
788.45	23015.9	23258	23014.5	23062.2	23045.9	23037.4	23156
788.4	22817.8	23266.1	23014.5	23063.2	23046.4	23037.7	23162.2
788.35	22965.2	23275.1	23015.2	23065	23047.6	23038.6	23169.5
788.3	23409.3	23284	23015.3	23066.3	23048.3	23039	23176.4
788.25	23524.2	23291.6	23014	23066.1	23047.4	23038	23182
788.2	23398.8	23299	23012.2	23065.6	23046.2	23036.5	23187.5
788.15	23430.8	23307.2	23010.9	23065.5	23045.5	23035.4	23193.5
788.1	23407.2	23315.4	23009.5	23065.4	23044.6	23034.3	23199.6
788.05	23106.5	23324	23008.1	23065.4	23043.8	23033.2	23206
788	23424.1	23333.8	23007.8	23066.4	23044	23033.2	23213.5
787.95	23469.4	23342.7	23006.3	23066.5	23043.2	23032	23220
787.9	23195.4	23351.5	23004.8	23066.4	23042.3	23030.8	23226.4
787.85	23124.4	23361.4	23004.1	23067.3	23042.2	23030.4	23233.7
787.8	23379.2	23371.6	23003.7	23068.6	23042.5	23030.3	23241.3
787.75	23539.3	23380.9	23002.4	23069	23041.9	23029.4	23247.9
787.7	23409.5	23389.6	23000.6	23068.9	23040.7	23027.8	23253.8
787.65	23693.2	23398.7	22999.2	23069.4	23040	23026.8	23260
787.6	23358.6	23406.5	22996.8	23068.9	23038.4	23024.8	23264.9
787.55	23658.7	23415.3	22995.6	23069.7	23037.9	23023.9	23270.5
787.5	23573.6	23422.7	22993.3	23069.5	23036.4	23021.9	23274.7
787.45	23939	23430	22991.3	23069.7	23035.2	23020.3	23278.7
787.4	23665.8	23435.5	22988.1	23068.8	23032.7	23017.4	23280.8
787.35	23675.9	23441.5	22985.7	23068.8	23031.2	23015.5	23283.2
787.3	23249.2	23446.8	22983.4	23068.9	23029.7	23013.5	23284.7
787.25	23170.2	23452.8	22982.5	23070.6	23029.7	23013	23287
787.2	23547.4	23458.4	22981.8	23072.6	23029.9	23012.7	23288.6
787.15	23438.7	23462	22979.9	23073.5	23028.9	23011.2	23288
787.1	23265	23465.2	22978.3	23074.9	23028.3	23010	23286.9
787.05	23151.3	23468.2	22977.3	23076.9	23028.3	23009.5	23285.5
787	23601.9	23470.8	22976.7	23079.5	23028.7	23009.3	23283.5
786.95	23115.1	23471.2	22974.6	23080.7	23027.6	23007.6	23279.1
786.9	23486.7	23472.5	22974.1	23083.7	23028.2	23007.6	23275.5
786.85	23587.6	23472	22972.4	23085.5	23027.5	23006.3	23269.8
786.8	22972.4	23470.6	22970.2	23087.2	23026.5	23004.6	23263
786.75	22994.2	23470.8	22970.2	23091.1	23027.7	23005.1	23257.7
786.7	23436	23470.5	22970.2	23095.1	23028.8	23005.5	23251.6
786.65	23686.6	23468.4	22968.6	23097.8	23028.4	23004.4	23243.6
786.6	23570.7	23465.3	22966.1	23099.8	23027.2	23002.4	23234.2
786.55	23393.4	23462.4	22964	23102.3	23026.5	23000.9	23224.9
786.5	22988.3	23460.1	22962.6	23105.6	23026.4	22999.9	23215.8
786.45	22904.9	23459.2	22962.5	23110.5	23027.7	23000.4	23208
786.4	23329.7	23458.6	22962.7	23115.9	23029.3	23001.1	23200.3
786.35	23377.7	23456.8	22961.4	23120.1	23029.6	23000.4	23191
786.3	23630.6	23455.1	22960	23124.2	23029.7	22999.5	23181.6
786.25	23164	23452.8	22957.7	23127.8	23029	22997.8	23171.3
786.2	23503	23452.5	22957	23133.1	23030	22997.7	23162.7
786.15	23789.6	23451.4	22955.1	23137.5	23029.8	22996.5	23153
786.1	23507.8	23449.7	22952.3	23141.1	23028.7	22994.2	23142.4
786.05	23258.8	23449.5	22950.4	23145.9	23028.7	22993	23133
786	23463.6	23450.5	22949.3	23151.8	23029.5	22992.5	23124.5
785.95	23773	23451.4	22947.5	23157.2	23029.8	22991.5	23115.6
785.9	23578.6	23451.8	22944.7	23161.8	23029	22989.3	23105.8
785.85	23689.2	23453.3	22942.5	23167.3	23029	22987.8	23096.9
785.8	23494.1	23455	22940	23172.6	23028.6	22986	23087.8
785.75	23913.9	23458	22938.1	23178.8	23029	22984.8	23079.6
785.7	23459.7	23460	22934.8	23183.8	23028.1	22982.2	23070.2
785.65	23102.9	23464.2	22933	23190.6	23028.8	22981.2	23062.5
785.6	23160.4	23470.2	22932.4	23198.8	23030.8	22981.4	23056.3
785.55	23401	23476.5	22931.6	23207	23032.7	22981.4	23050.2
785.5	22985.1	23482.6	22930	23214.6	23033.9	22980.6	23043.4
785.45	23434.3	23490.6	22929.8	23223.7	23036.7	22981.3	23038.3
785.4	23297.7	23497.6	22928.1	23231.5	23038	22980.4	23031.8
785.35	23541.1	23505.6	22926.8	23239.9	23040	22980.1	23026.1
785.3	23562.2	23513.2	22924.7	23247.6	23041.2	22978.9	23019.7
785.25	23297.6	23521.2	22922.5	23255.2	23042.5	22977.6	23013.4
785.2	23730.8	23530.5	22921.2	23263.9	23044.8	22977.3	23008.3
785.15	23861.3	23538.8	22918.5	23271	23045.9	22975.5	23001.8
785.1	23099.5	23547	22915.2	23277.7	23046.6	22973.3	22995.1
785.05	23311.9	23558	22914.6	23287	23050.1	22973.7	22991.1
785	23511.1	23568.7	22913.2	23295.3	23053.1	22973.4	22986.6
784.95	23581	23578.8	22911.2	23302.9	23055.6	22972.4	22981.5
784.9	23490.8	23589	22908.9	23310	23058.1	22971.2	22976.4
784.85	23361.6	23599.5	22906.9	23317.1	23061.1	22970.4	22971.7
784.8	23665.6	23610.5	22905.4	23324.3	23064.7	22970	22967.6
784.75	23569	23620.5	22902.8	23330	23067.6	22968.7	22962.5
784.7	23779.9	23630.8	22900.5	23335.6	23071	22967.6	22958
784.65	23858.8	23640.2	22897.5	23340	23073.9	22965.9	22952.8
784.6	23524.5	23649.2	22894.2	23343.4	23076.9	22963.9	22947.4
784.55	23550.4	23659	22892	23347.3	23081.3	22963.1	22943.3
784.5	23854.4	23668.5	22889.8	23350.4	23085.9	22962.3	22939.2
784.45	23500.1	23676.6	22886.5	23351.7	23089.8	22960.4	22934.1
784.4	23196.1	23685.6	22884.3	23353.3	23095.2	22959.8	22930.4
784.35	23493.5	23695.2	22883.3	23355.1	23101.9	22960.3	22927.7
784.3	23169.6	23703.3	22881.2	23355	23108	22959.8	22924.1
784.25	23990.3	23712.2	22880.2	23355	23115.7	22960.4	22921.7
784.2	23572.1	23717.8	22876.4	23351.3	23120.8	22958.3	22916.6
784.15	23548.6	23724.3	22874	23348.1	23127.8	22957.6	22912.9
784.1	23824.5	23730.6	22871.7	23344	23135.3	22957.1	22909.4
784.05	23659.9	23735.6	22868.5	23338	23142.2	22955.7	22905
784	23676.5	23740.8	22865.8	23331.8	23150.2	22954.9	22901.1
783.95	23376.8	23745.6	22863	23324.6	23158.5	22954.1	22897.3
783.9	23991.6	23751.2	22861.2	23317.7	23168.3	22954.4	22894.5
783.85	23628.6	23754.6	22857.3	23307.8	23176.5	22952.6	22889.7
783.8	23753.4	23759.2	22854.7	23298.6	23186.4	22952.1	22886.2
783.75	23489.6	23763.2	22851.6	23288.3	23196.3	22951.3	22882.2
783.7	23681.9	23768.3	22849.4	23278.3	23207.6	22951.4	22879.2
783.65	23532.9	23772.8	22846.6	23267.2	23218.7	22951	22875.5
783.6	23024.2	23777.9	22844.2	23256.2	23230.9	22951.1	22872.4
783.55	23382	23785.1	22843.6	23246.5	23245.2	22953.1	22871.1
783.5	23346.4	23791.3	22841.8	23235.4	23258.8	22953.9	22868.5
783.45	23790.3	23798	22840	23224.1	23273	22955	22866.1
783.4	23776	23803.6	22836.8	23211.1	23286	22954.6	22862.2
783.35	23294.9	23809.6	22833.6	23198	23299.5	22954.4	22858.4
783.3	23697.8	23817.7	22832	23186.6	23315	22955.9	22856.2
783.25	23555.3	23824.8	22829	23173.7	23329.5	22956.1	22852.7
783.2	23601.6	23832.9	22826.5	23161.2	23344.7	22957	22849.6
783.15	23835.2	23841.2	22823.9	23148.7	23359.9	22957.8	22846.4
783.1	23775.6	23849	22820.4	23135.5	23374.4	22958	22842.5
783.05	23679.9	23857.3	22817.2	23122.5	23389.2	22958.4	22838.7
783	24164.8	23866.2	22814.2	23110	23404.2	22959.4	22835.2
782.95	23812.3	23873.6	22809.6	23096	23417.3	22958.8	22830.2
782.9	23763.2	23882.2	22806.2	23083.4	23431.3	22959.7	22826.3
782.85	23951	23890.9	22802.9	23071.1	23445	22960.8	22822.5
782.8	23934.7	23898.7	22798.9	23058.3	23457.5	22961.5	22818.2
782.75	24051.7	23906.2	22795	23045.8	23469.2	22962.4	22813.9
782.7	24008.2	23912.9	22790.8	23033.2	23479.7	22963.2	22809.2
782.65	23526.9	23919.1	22786.6	23020.8	23489.1	22964.2	22804.7
782.6	23279.1	23926.2	22784	23010.4	23499	22967.2	22801.7
782.55	23776	23933.2	22782.3	23001	23508.3	22971.3	22799.7
782.5	23953.6	23937.4	22779	22990.1	23514.3	22973.9	22795.9
782.45	23790.7	23939.9	22774.9	22978.9	23518.1	22976.2	22791.6
782.4	23808.3	23941.7	22771.5	22968.4	23520.6	22979.3	22787.8
782.35	24126.6	23942.2	22767.9	22958.1	23521.2	22982.7	22783.9
782.3	24207.7	23940.1	22763.2	22946.9	23518.7	22985.4	22778.9
782.25	23974.5	23936.4	22758.3	22935.7	23513.9	22988.1	22773.7
782.2	23970.2	23932.2	22754.1	22925.4	23508	22992	22769.2
782.15	23974.8	23926.6	22750	22915.4	23500.1	22996.3	22764.8
782.1	24092	23919.8	22745.8	22905.5	23490.3	23001	22760.3
782.05	23970.1	23911.5	22741.2	22895.5	23478.2	23005.8	22755.4
782	24180.9	23902.5	22737	22886	23464.9	23011.5	22751
781.95	23627.7	23892.1	22732	22876.1	23449.3	23017.1	22745.8
781.9	23745.1	23882.9	22729	22868.2	23434.1	23025.1	22742.4
781.85	23957.8	23872.9	22725.5	22860	23417.2	23033.4	22738.7
781.8	24058.5	23861.8	22721.3	22851.3	23398.5	23041.6	22734.3
781.75	24076.6	23850.5	22716.7	22842.5	23378.4	23050.2	22729.5
781.7	23852	23839.2	22712	22833.7	23357.5	23059.5	22724.6
781.65	23618.9	23829.2	22708.1	22825.8	23336.7	23070.5	22720.5
781.6	23861.1	23820.5	22705	22818.9	23316.2	23083.2	22717.1
781.55	23900.2	23811.9	22701	22811.3	23294.5	23096.2	22713
781.5	23673.3	23804.2	22696.9	22803.7	23272.5	23110.1	22708.7
781.45	23683.3	23798.7	22693.6	22797	23251.2	23126.1	22705.1
781.4	24070.1	23794.5	22690.2	22790.4	23229.8	23143.4	22701.5
781.35	23883.5	23790.8	22685.5	22782.6	23207.2	23160.9	22696.6
781.3	23880.2	23789.7	22681.4	22775.6	23185.3	23180.6	22692.3
781.25	23520.8	23790.8	22677.3	22768.6	23163.8	23202.2	22688
781.2	23920.9	23795.5	22674.4	22763	23143.7	23226.9	22685
781.15	23704.1	23801.5	22670.1	22756.2	23122.7	23252.5	22680.5
781.1	23745.1	23811.2	22666.6	22750.1	23102.7	23281.3	22676.8
781.05	23997.9	23824	22662.9	22744	23083	23312.5	22673
781	23760.5	23839.3	22658.3	22737.2	23063	23345.9	22668.3
780.95	23985.3	23859.3	22654.5	22731.2	23044.1	23383.3	22664.3
780.9	23958.4	23882.7	22650	22724.5	23025	23423.4	22659.6
780.85	23971.6	23910.6	22645.5	22718	23006.4	23467.7	22655
780.8	24239.7	23943.4	22641	22711.5	22988.3	23516.1	22650.3
780.75	23864.1	23980.5	22635.5	22704.2	22969.7	23568.3	22644.7
780.7	23550.6	24024.6	22631.3	22698.2	22952.9	23627	22640.3
780.65	23582.8	24075.9	22628.1	22693.3	22937.6	23692.3	22637.1
780.6	23931.8	24133.9	22624.9	22688.4	22922.7	23763.8	22633.7
780.55	24183.5	24197.8	22620.4	22682.3	22907	23840.5	22629.1
780.5	24416.9	24268.4	22615	22675.5	22890.9	23923.6	22623.6
780.45	24415.7	24346.5	22608.9	22667.8	22874.4	24013.5	22617.3
780.4	25156	24433.2	22602.7	22660.2	22858.4	24111.7	22611
780.35	24438.3	24526.6	22593.9	22650.1	22840.2	24216	22602.1
780.3	24712.8	24631.8	22587.6	22642.5	22824.8	24331.7	22595.7
780.25	24923.5	24745.9	22580.3	22633.9	22808.9	24455.8	22588.3
780.2	24768.6	24869.1	22572.3	22624.7	22792.6	24588.7	22580.2
780.15	25141.1	25002.6	22564.8	22616	22777.1	24731.4	22572.5
780.1	24592.3	25144.4	22556	22606	22760.8	24881.9	22563.6
780.05	25409.6	25296.2	22549	22598	22746.5	25042.2	22556.5
780	25793.6	25452.2	22539.2	22587.1	22729.8	25206.3	22546.6
779.95	25715.9	25611.8	22528.1	22574.9	22712.1	25373.6	22535.4
779.9	25591.6	25773.5	22517.2	22563	22694.9	25542.8	22524.4
779.85	25960.2	25934	22506.6	22551.5	22678.3	25710.3	22513.8
779.8	26137	26086.3	22494.8	22538.8	22660.7	25869.4	22501.8
779.75	26521.9	26226	22482.3	22525.4	22642.8	26015.6	22489.3
779.7	26681.7	26346.3	22468.5	22510.7	22623.7	26142.1	22475.4
779.65	26762.4	26441.9	22454.1	22495.4	22604.2	26243.7	22460.8
779.6	26260.7	26507.6	22439.3	22479.9	22584.7	26315	22446
779.55	26129.5	26540.6	22426.2	22466	22567	26353.5	22432.8
779.5	26238.8	26537	22413.6	22452.5	22550	26355.1	22420.1
779.45	26683.7	26495	22400.5	22438.7	22532.7	26318.2	22406.9
779.4	26524.6	26415	22385.8	22423.3	22514	26243	22392.1
779.35	26141.4	26302	22371.6	22408.4	22496	26134.6	22377.9
779.3	26461.9	26162	22358.7	22394.8	22479.4	25999.1	22364.9
779.25	26204.2	25998.2	22344.7	22380.1	22461.8	25839.5	22350.8
779.2	25913.4	25818.6	22331.5	22366.2	22445.3	25664	22337.5
779.15	25571.8	25629.2	22319.2	22353.3	22429.8	25478.6	22325.2
779.1	25882.1	25435.3	22308.1	22341.6	22415.5	25288.4	22314
779.05	25711.4	25239.5	22295.8	22328.8	22400.3	25096.2	22301.6
779	25075.9	25046.8	22284.1	22316.5	22385.8	24907	22289.9
778.95	24688.1	24861.4	22274.6	22306.4	22373.5	24725	22280.2
778.9	24823.1	24684.6	22266.3	22297.5	22362.6	24551.4	22271.9
778.85	24610.6	24515.5	22257.5	22288.2	22351.4	24385.5	22263.1
778.8	24146.6	24356.5	22249.5	22279.7	22340.9	24229.5	22255
778.75	24205.2	24208.7	22243	22272.7	22332.1	24084.5	22248.4
778.7	23816.6	24070.2	22236.3	22265.5	22323.1	23948.8	22241.6
778.65	24197.8	23942.3	22230.9	22259.6	22315.6	23823.7	22236.2
778.6	23895.6	23822.1	22224.1	22252.3	22306.8	23706.1	22229.4
778.55	23006.2	23711.7	22218.4	22246.2	22299	23598.2	22223.6
778.5	23272.2	23612.5	22215.7	22243	22294.4	23501.3	22220.8
778.45	23096	23519.9	22212.1	22239	22288.9	23411.2	22217.2
778.4	23435.4	23435.1	22209.1	22235.5	22284.1	23328.6	22214.1
778.35	23418.8	23355.5	22204.9	22230.9	22278.2	23251.3	22209.8
778.3	23085.2	23282.2	22200.7	22226.3	22272.4	23180.1	22205.6
778.25	23164.7	23215.6	22197.7	22222.9	22267.7	23115.5	22202.5
778.2	22846.4	23153.8	22194.4	22219.2	22262.8	23055.8	22199.2
778.15	22997.7	23097.8	22192.1	22216.6	22259.1	23001.7	22196.9
778.1	22643.5	23045.5	22189.4	22213.4	22254.9	22951.2	22194.1
778.05	22841	22998.3	22187.8	22211.5	22251.9	22905.9	22192.5
778	22910.6	22954	22185.6	22208.9	22248.3	22863.3	22190.2
777.95	23349.4	22912.6	22183.1	22206.1	22244.5	22823.7	22187.6
777.9	23142.7	22872.7	22179.1	22201.8	22239.2	22785.5	22183.6
777.85	22826.8	22836.1	22175.8	22198.1	22234.7	22750.5	22180.2
777.8	23166.2	22803	22173.6	22195.6	22231.3	22719	22178
777.75	23024.5	22770.9	22170.2	22191.8	22226.7	22688.4	22174.5
777.7	23079.5	22741.3	22167.3	22188.6	22222.6	22660.3	22171.6
777.65	22830	22713.4	22164.1	22185.2	22218.4	22633.8	22168.4
777.6	22622.3	22687.8	22161.9	22182.6	22215.1	22609.7	22166.1
777.55	22514.7	22664.6	22160.3	22180.7	22212.5	22587.8	22164.5
777.5	23202.4	22643	22159.1	22179.2	22210.2	22567.6	22163.2
777.45	23233	22620.4	22155.5	22175.4	22205.7	22546.3	22159.6
777.4	22733.8	22598.8	22151.8	22171.4	22201	22526	22155.8
777.35	22715.9	22580	22149.8	22169.2	22198.1	22508.4	22153.8
777.3	22323.1	22562.2	22147.9	22166.9	22195.3	22491.8	22151.8
777.25	22910.8	22546.6	22147.3	22166.1	22193.8	22477.4	22151.2
777.2	22656.6	22529.9	22144.7	22163.2	22190.3	22461.8	22148.5
777.15	22671	22514.8	22142.9	22161.2	22187.8	22447.8	22146.8
777.1	22751.1	22500.3	22141.1	22159.2	22185.1	22434.4	22144.9
777.05	22511.1	22486.2	22139	22156.8	22182.3	22421.4	22142.8
777	22508.7	22473.5	22137.7	22155.3	22180.2	22409.8	22141.5
776.95	22619.6	22461.5	22136.5	22153.8	22178.2	22398.7	22140.2
776.9	22895.1	22449.5	22134.8	22151.9	22175.8	22387.8	22138.5
776.85	22779.8	22437.1	22132.2	22149.1	22172.5	22376.3	22135.8
776.8	22688.1	22425.6	22130	22146.7	22169.6	22365.8	22133.6
776.75	22686.3	22414.8	22128.1	22144.6	22167	22355.9	22131.6
776.7	22904.1	22404.5	22126.2	22142.4	22164.5	22346.4	22129.7
776.65	22461.1	22393.7	22123.5	22139.6	22161.1	22336.6	22127
776.6	22654.6	22384.8	22122.4	22138.2	22159.4	22328.5	22125.8
776.55	22284.2	22375.6	22120.5	22136.2	22156.9	22320.2	22124
776.5	22503.1	22368	22120	22135.4	22155.8	22313.4	22123.4
776.45	22608.1	22360	22118.7	22133.9	22153.9	22306.1	22122
776.4	22682.7	22351.8	22117	22132.1	22151.6	22298.8	22120.3
776.35	22396	22343.7	22115	22130	22149.2	22291.4	22118.3
776.3	22449.4	22336.7	22114.1	22128.8	22147.7	22285.2	22117.3
776.25	22331.8	22329.9	22112.9	22127.5	22146	22279.1	22116.2
776.2	22594.9	22323.7	22112.2	22126.6	22144.7	22273.6	22115.4
776.15	22396	22316.7	22110.5	22124.7	22142.5	22267.3	22113.7
776.1	22179	22310.7	22109.6	22123.6	22141.1	22262	22112.7
776.05	21893.9	22305.6	22109.3	22123.2	22140.4	22257.5	22112.4
776	22344.3	22301.6	22110.1	22123.8	22140.6	22254.2	22113.2
775.95	22158.6	22296.3	22109.3	22122.8	22139.4	22249.6	22112.3
775.9	22352.4	22291.8	22109.1	22122.5	22138.7	22245.7	22112.1
775.85	22330.8	22286.7	22108.3	22121.5	22137.5	22241.3	22111.3
775.8	22449.6	22281.9	22107.5	22120.6	22136.3	22237.1	22110.5
775.75	22303.1	22276.8	22106.3	22119.2	22134.7	22232.6	22109.3
775.7	22524.2	22272.4	22105.7	22118.4	22133.6	22228.7	22108.6
775.65	22756.1	22267.3	22104.2	22116.8	22131.8	22224.2	22107.1
775.6	22531.7	22261.6	22102	22114.5	22129.1	22219	22104.9
775.55	22501.3	22256.7	22100.5	22112.9	22127.3	22214.7	22103.4
775.5	22391.3	22252	22099.1	22111.4	22125.5	22210.6	22102
775.45	22616.6	22247.9	22098.1	22110.2	22124.2	22207	22101
775.4	22545.4	22243	22096.4	22108.3	22122	22202.6	22099.2
775.35	22431.5	22238.5	22094.8	22106.7	22120.1	22198.6	22097.6
775.3	22536.7	22234.5	22093.7	22105.4	22118.6	22195.1	22096.4
775.25	22686.2	22230.2	22092.2	22103.7	22116.8	22191.3	22094.9
775.2	22217.2	22225.4	22090.1	22101.6	22114.4	22187	22092.8
775.15	21992.6	22222.3	22089.7	22101	22113.6	22184.4	22092.4
775.1	22301.5	22220.1	22090	22101.2	22113.6	22182.7	22092.7
775.05	22345.3	22216.9	22089.3	22100.4	22112.6	22179.9	22091.9
775	22410.4	22213.7	22088.4	22099.4	22111.4	22177.1	22091
774.95	22687.7	22210.2	22087.3	22098.2	22110	22174.1	22089.9
774.9	22253	22205.9	22085.3	22096	22107.7	22170.2	22087.8
774.85	22145	22203.2	22084.7	22095.3	22106.8	22167.9	22087.2
774.8	22208.6	22200.8	22084.5	22095	22106.3	22165.9	22087
774.75	22198.1	22198.3	22084.1	22094.5	22105.6	22163.8	22086.6
774.7	21863.7	22195.9	22083.7	22094	22104.9	22161.8	22086.2
774.65	22238.8	22194.7	22084.4	22094.6	22105.4	22161	22086.9
774.6	22166.8	22192.2	22083.9	22094	22104.6	22159	22086.3
774.55	21953.1	22190.1	22083.6	22093.6	22104.1	22157.2	22086
774.5	22344.5	22188.8	22084	22094	22104.3	22156.2	22086.5
774.45	22052.4	22186.1	22083.2	22093	22103.1	22154	22085.5
774.4	22080	22184.5	22083.3	22093	22103	22152.7	22085.6
774.35	22220.6	22182.8	22083.3	22092.9	22102.8	22151.4	22085.6
774.3	22561.3	22180.7	22082.8	22092.3	22102	22149.6	22085.1
774.25	22357.2	22177.5	22081.2	22090.6	22100.2	22146.8	22083.5
774.2	21998.3	22175	22080.2	22089.5	22099	22144.6	22082.5
774.15	21869.9	22173.8	22080.5	22089.7	22099.1	22143.7	22082.8
774.1	22457.2	22173	22081.2	22090.4	22099.6	22143.3	22083.5
774.05	23008.6	22170.3	22079.9	22089	22098.1	22140.9	22082.2
774	21902.3	22165.7	22076.8	22085.7	22094.7	22136.6	22079
773.95	21699.3	22165	22077.4	22086.2	22095.1	22136.2	22079.6
773.9	21884.7	22164.9	22078.7	22087.5	22096.2	22136.4	22080.8
773.85	21967	22164.3	22079.3	22088	22096.6	22136.1	22081.5
773.8	22318.6	22163.4	22079.7	22088.3	22096.8	22135.5	22081.9
773.75	21810.4	22161.3	22078.9	22087.4	22095.8	22133.7	22081
773.7	21885.7	22161	22079.8	22088.3	22096.5	22133.7	22081.9
773.65	22244.1	22160.5	22080.5	22088.9	22097	22133.5	22082.6
773.6	22309.9	22158.8	22079.9	22088.2	22096.2	22132	22082
773.55	22185.8	22156.9	22079.1	22087.4	22095.3	22130.4	22081.2
773.5	22237.2	22155.4	22078.8	22086.9	22094.7	22129.2	22080.8
773.45	21991.9	22153.8	22078.2	22086.3	22094	22127.8	22080.3
773.4	21604.9	22153	22078.5	22086.5	22094.1	22127.3	22080.5
773.35	21540.5	22153.6	22080.1	22088.1	22095.6	22128.2	22082.2
773.3	21658.1	22154.4	22082	22089.9	22097.3	22129.3	22084
773.25	21845.8	22154.9	22083.4	22091.2	22098.5	22130	22085.4
773.2	22262.3	22154.7	22084.2	22092	22099.2	22130.1	22086.2
773.15	22374.6	22153.2	22083.6	22091.3	22098.4	22128.7	22085.6
773.1	22015.3	22151.2	22082.6	22090.2	22097.3	22127	22084.6
773.05	21900.5	22150.6	22082.9	22090.4	22097.3	22126.6	22084.8
773	21310.2	22150.3	22083.5	22091	22097.8	22126.6	22085.4
772.95	21711.2	22152.1	22086.1	22093.5	22100.3	22128.6	22088
772.9	21976.7	22152.5	22087.4	22094.8	22101.5	22129.2	22089.3
772.85	22087.8	22152	22087.8	22095.1	22101.7	22129	22089.7

## Sheet: Fig. 1q
546.85	17872.5
546.8	17963.5
546.75	18140.1
546.7	17521.6
546.65	17828.7
546.6	17490.3
546.55	17903.5
546.5	18067.5
546.45	17937.2
546.4	17850.5
546.35	17961.3
546.3	18096.7
546.25	18183.5
546.2	17588.3
546.15	17734.9
546.1	17910.3
546.05	17872.6
546	17614.2
545.95	17866.3
545.9	17315.3
545.85	17404.7
545.8	17754.3
545.75	17962.5
545.7	17945.9
545.65	17636.8
545.6	17397.6
545.55	17075.2
545.5	17484.6
545.45	17718.5
545.4	17557.9
545.35	17811.9
545.3	17727
545.25	17583.1
545.2	17609
545.15	17760.3
545.1	17455.2
545.05	17347.7
545	17233.4
544.95	17098.8
544.9	17139.7
544.85	17309.2
544.8	17343.5
544.75	17375.7
544.7	17336.2
544.65	17188.1
544.6	17473.2
544.55	16717.3
544.5	17153.3
544.45	17009
544.4	17257.8
544.35	17179.2
544.3	16914.3
544.25	16996.4
544.2	16623.3
544.15	16521.7
544.1	16595.2
544.05	16978.8
544	17000.5
543.95	16873.8
543.9	16675.2
543.85	16570.4
543.8	16984.3
543.75	16799.8
543.7	16445.5
543.65	16700.4
543.6	16703.9
543.55	16455.4
543.5	16730.6
543.45	16885.2
543.4	16658.9
543.35	16523.1
543.3	16682.6
543.25	16649.9
543.2	16363.5
543.15	16679.3
543.1	16789.6
543.05	16308.3
543	16085.8
542.95	16342.5
542.9	16076.7
542.85	16020.8
542.8	16202.5
542.75	16433.7
542.7	15926.5
542.65	15948.5
542.6	15903.2
542.55	16152
542.5	16055.4
542.45	15987.6
542.4	15779.5
542.35	15938.6
542.3	15741.3
542.25	15963.6
542.2	16141.2
542.15	16011.4
542.1	15791.7
542.05	15936.8
542	15599.7
541.95	15727.8
541.9	15768.8
541.85	15837.8
541.8	16058.4
541.75	15946.3
541.7	15746.3
541.65	15797.6
541.6	15612.9
541.55	15687
541.5	15772.8
541.45	16092.1
541.4	15871.6
541.35	15624.8
541.3	15575.8
541.25	15340.2
541.2	15324.5
541.15	15440.1
541.1	15821
541.05	15736.5
541	15591.9
540.95	15660.6
540.9	15453.9
540.85	15557.2
540.8	15383.7
540.75	15580.9
540.7	15290.7
540.65	15461.7
540.6	15648.1
540.55	15521.8
540.5	15341.2
540.45	15213.4
540.4	15222
540.35	14903.7
540.3	14924.7
540.25	15079.1
540.2	15267.3
540.15	15358
540.1	15629.7
540.05	15453
540	15189.9	15342.4	15189.9	15295	15237.2
539.95	15441.1	15344.7	15189.9	15296.8	15237.9
539.9	15136.8	15347.1	15189.9	15298.5	15238.4
539.85	15392.7	15349.6	15189.9	15300.3	15239.1
539.8	15238.1	15352	15189.8	15302.2	15239.7
539.75	15240.8	15354.6	15189.8	15304.1	15240.4
539.7	15246.3	15357.2	15189.8	15306	15241
539.65	14891.6	15360	15189.8	15308	15241.7
539.6	15165.9	15362.8	15189.9	15310.1	15242.5
539.55	15499.4	15365.6	15189.9	15312.3	15243.2
539.5	15085.1	15368.5	15189.8	15314.4	15243.9
539.45	15078.5	15371.5	15189.8	15316.6	15244.7
539.4	15117.6	15374.6	15189.8	15318.9	15245.5
539.35	15395.5	15377.7	15189.9	15321.3	15246.3
539.3	15036.6	15380.9	15189.8	15323.7	15247
539.25	15304.5	15384.2	15189.8	15326.2	15247.9
539.2	15254.3	15387.6	15189.8	15328.7	15248.7
539.15	15113.4	15391.1	15189.8	15331.3	15249.5
539.1	15351.6	15394.7	15189.8	15334.1	15250.4
539.05	15324.3	15398.3	15189.8	15336.8	15251.3
539	15129.5	15402.1	15189.8	15339.6	15252.2
538.95	15117.1	15406	15189.8	15342.6	15253.1
538.9	15393.6	15409.9	15189.8	15345.6	15254.1
538.85	14988.1	15414	15189.7	15348.7	15255
538.8	15275.9	15418.2	15189.8	15352	15256.1
538.75	15610.4	15422.6	15189.8	15355.2	15257.1
538.7	15573.5	15426.9	15189.7	15358.6	15258
538.65	15439.9	15431.4	15189.6	15362	15259
538.6	15483.5	15436.1	15189.5	15365.6	15260.1
538.55	15177.9	15440.9	15189.5	15369.2	15261.1
538.5	15286.1	15445.9	15189.5	15373.1	15262.3
538.45	15287.8	15451	15189.5	15377.1	15263.5
538.4	15125.2	15456.3	15189.5	15381.1	15264.6
538.35	14986.8	15461.8	15189.5	15385.4	15265.9
538.3	15067.1	15467.5	15189.5	15389.8	15267.2
538.25	15407.6	15473.4	15189.5	15394.4	15268.5
538.2	15338.8	15479.4	15189.5	15399	15269.8
538.15	15535.1	15485.5	15189.5	15403.8	15271.1
538.1	15184.8	15491.9	15189.4	15408.8	15272.5
538.05	15325.9	15498.5	15189.4	15414	15273.9
538	15320.9	15505.3	15189.4	15419.3	15275.4
537.95	15280.7	15512.4	15189.3	15424.9	15276.8
537.9	15572.5	15519.7	15189.3	15430.6	15278.4
537.85	15480	15527.2	15189.2	15436.5	15279.9
537.8	15380	15535	15189.2	15442.7	15281.5
537.75	15336.4	15543.1	15189.1	15449.1	15283.1
537.7	15330.5	15551.5	15189.1	15455.8	15284.8
537.65	15588.4	15560.3	15189.1	15462.8	15286.5
537.6	15201.2	15569.3	15189	15470	15288.3
537.55	15249.8	15578.8	15189	15477.6	15290.1
537.5	15153	15588.7	15189	15485.6	15292.1
537.45	15156.6	15599	15189	15494	15294
537.4	15366.1	15609.9	15189	15502.8	15296.1
537.35	15406.7	15621.2	15189	15512	15298.2
537.3	15956.1	15633.1	15188.9	15521.7	15300.3
537.25	15572.3	15645.5	15188.8	15531.9	15302.3
537.2	15648.9	15658.8	15188.7	15542.9	15304.5
537.15	15429.9	15672.8	15188.6	15554.6	15306.8
537.1	15507.6	15687.9	15188.5	15567.2	15309.2
537.05	15428.1	15704	15188.5	15580.8	15311.6
537	15477.7	15721.4	15188.4	15595.6	15314.2
536.95	16006.8	15740.2	15188.4	15611.8	15316.8
536.9	15867.4	15760.6	15188.2	15629.4	15319.4
536.85	15804	15783	15188	15649	15322.1
536.8	15450.6	15807.7	15187.9	15670.7	15324.9
536.75	15618	15835.2	15187.9	15695.2	15327.9
536.7	15539.2	15865.8	15187.8	15722.7	15330.9
536.65	15767.5	15900.1	15187.7	15753.7	15334.1
536.6	16117.9	15938.8	15187.6	15789.1	15337.3
536.55	15938.9	15982.4	15187.4	15829.2	15340.6
536.5	15942	16032	15187.2	15875.2	15344
536.45	16091.1	16088.5	15187.1	15928	15347.5
536.4	16350.6	16153	15186.9	15988.7	15351.2
536.35	16388.6	16226.8	15186.7	16058.5	15354.9
536.3	16341.2	16311.2	15186.4	16138.9	15358.8
536.25	16571.3	16408	15186.2	16231.4	15362.8
536.2	16592.4	16518.8	15185.9	16337.7	15367
536.15	16653.3	16645.7	15185.6	16460	15371.3
536.1	16945.7	16791	15185.3	16600.5	15375.8
536.05	17049.8	16956.5	15185	16761.2	15380.4
536	17133.6	17145.2	15184.6	16944.7	15385.1
535.95	17406.7	17359.7	15184.2	17153.8	15390.1
535.9	17698	17602.7	15183.7	17391.2	15395.2
535.85	18224	17877.7	15183.2	17660.5	15400.5
535.8	18277.8	18187	15182.6	17963.8	15405.9
535.75	18972.5	18534.3	15181.9	18304.7	15411.5
535.7	19193.8	18922.6	15181.2	18686.5	15417.3
535.65	19719.1	19355.2	15180.3	19112.2	15423.3
535.6	20125.6	19835.7	15179.4	19585.5	15429.6
535.55	20577	20365.9	15178.4	20108.2	15436
535.5	20630.5	20949.2	15177.3	20683.7	15442.8
535.45	21553.3	21588	15176.2	21314.2	15449.9
535.4	22605.3	22284.2	15174.9	22001.8	15457.3
535.35	22978.6	23040.3	15173.3	22748.8	15464.9
535.3	23618.7	23855.7	15171.7	23554.5	15473
535.25	24864	24731.7	15170	24420.1	15481.5
535.2	25592.8	25667.6	15168	25345.2	15490.5
535.15	26489	26662.7	15165.9	26328.5	15500.1
535.1	27582.9	27716.3	15163.5	27369.3	15510.5
535.05	28835.8	28822.8	15161	28462.1	15521.7
535	29937.1	29979.8	15158.2	29604.1	15534
534.95	30896	31182.6	15155.2	30790.2	15547.5
534.9	31954.8	32425.5	15151.9	32014.6	15562.8
534.85	32983.4	33703.4	15148.5	33271.7	15580.1
534.8	35038.5	35005.6	15144.8	34550.4	15600
534.75	36045.6	36325	15140.7	35842.9	15622.8
534.7	37808.5	37652.6	15136.5	37139.5	15649.5
534.65	38925.3	38978.3	15131.8	38429.2	15681
534.6	40337.7	40293.3	15126.9	39701.9	15718.3
534.55	41574.1	41583.3	15121.7	40942.3	15762.7
534.5	43128	42838.7	15116.3	42139.1	15815.9
534.45	44216.7	44048.1	15110.6	43278.9	15879.7
534.4	45427.1	45200.2	15104.6	44348.5	15956.2
534.35	46273.3	46285.5	15098.4	45335.6	16048.3
534.3	47505.5	47291.2	15092	46224.6	16158.6
534.25	48489.6	48209.5	15085.3	47004.3	16290.5
534.2	49096.2	49032.5	15078.5	47663.1	16447.9
534.15	49933.2	49754.4	15071.5	48190.9	16635.1
534.1	50819	50372.1	15064.3	48579.3	16857
534.05	50391.3	50882.4	15057	48821	17118.4
534	51042.4	51288	15049.8	48912.5	17425.2
533.95	50943.4	51592.9	15042.4	48852	17783.3
533.9	50742.2	51804.5	15035	48640.4	18199.2
533.85	51394.3	51932.9	15027.7	48280.8	18679.8
533.8	51567.9	51990.1	15020.2	47779.7	19230.7
533.75	51539.3	51991	15012.7	47144.8	19858.9
533.7	51257	51951.8	15005.2	46386.1	20570.9
533.65	51351.6	51889.7	14997.8	45514.7	21372.8
533.6	51636.2	51822.3	14990.3	44541.6	22271
533.55	51532.1	51767.2	14982.8	43482.2	23267.8
533.5	51774.4	51741.2	14975.3	42348.8	24367.7
533.45	51738.8	51759.7	14967.8	41154.6	25572.8
533.4	51776.7	51836.6	14960.2	39913.2	26883.7
533.35	52171.7	51983.9	14952.7	38635.8	28300.8
533.3	52083.6	52210.3	14945	37338.1	29817.3
533.25	52758	52522.2	14937.4	36030.4	31429.3
533.2	54169.5	52922.8	14929.6	34723.6	33128.8
533.15	53937.9	53411.6	14921.6	33428	34905.2
533.1	54338.6	53986.2	14913.6	32151.5	36748.3
533.05	55029.8	54638.1	14905.5	30905.6	38638.1
533	55431.9	55357.5	14897.3	29695.9	40558.8
532.95	56343	56130.7	14889	28528.9	42490.7
532.9	57007.5	56940.7	14880.5	27409.8	44411.4
532.85	57788.7	57769.1	14871.8	26341.6	46299.3
532.8	58742.3	58591.6	14863	25330.1	48124.6
532.75	60148.8	59385.4	14854	24376.3	49863
532.7	59870.2	60124.7	14844.7	23481.7	51487.7
532.65	60687.7	60783.7	14835.5	22647.1	52972.1
532.6	61434.6	61336.6	14826.1	21871.3	54291.3
532.55	61679.1	61756.5	14816.5	21155.4	55417.6
532.5	61626.4	62020.7	14806.9	20497.1	56330.4
532.45	61793.9	62108.4	14797.3	19894.7	57011
532.4	62076.5	62002.7	14787.6	19345.7	57444.7
532.35	61269.9	61690.7	14777.9	18847	57621.7
532.3	61294.6	61166.4	14768.4	18397	57537.7
532.25	60468.8	60427.9	14758.9	17992.1	57194.6
532.2	59691.8	59479.6	14749.5	17629.2	56599.9
532.15	58224.8	58331.1	14740.2	17305	55766.3
532.1	57170.8	56994.6	14731.3	17016.3	54709.6
532.05	55610.6	55491.1	14722.6	16760.6	53453.2
532	54119.2	53840	14714.2	16534.5	52019.8
531.95	52467.6	52063.9	14706.1	16335.1	50434.9
531.9	50385.5	50186.6	14698.4	16159.7	48725.3
531.85	48581.2	48230.4	14691.1	16005.7	46915.8
531.8	46413.6	46224.1	14684.1	15871	45037.2
531.75	44424	44189.2	14677.6	15753.3	43113.6
531.7	41866.8	42148.1	14671.5	15650.5	41169.2
531.65	40010.9	40122.1	14665.9	15560.8	39227.2
531.6	36922.9	38127.9	14660.7	15482.5	37306.1
531.55	36216.1	36187.9	14656.2	15414.5	35429.6
531.5	34325.4	34314.4	14651.8	15354.9	33611.2
531.45	32635.1	32520.3	14647.7	15302.8	31865.2
531.4	30868.3	30816.1	14644	15257.1	30203
531.35	29121.9	29208	14640.7	15216.9	28631.8
531.3	27916.2	27705.6	14637.7	15181.5	27161.8
531.25	25969.2	26310.6	14635	15150.2	25795.4
531.2	25155.6	25024.6	14632.7	15122.5	24534.8
531.15	24192.4	23847.2	14630.5	15097.8	23380
531.1	22671.4	22775.3	14628.5	15075.5	22328.4
531.05	21503	21808.4	14626.9	15055.5	21379.8
531	20599.6	20940.6	14625.5	15037.4	20528.7
530.95	20196.1	20166.6	14624.3	15020.9	19769.9
530.9	19358.8	19480.4	14623.1	15005.8	19097.7
530.85	19146.9	18874.9	14622.1	14991.8	18505.2
530.8	18986.8	18344.8	14621.2	14978.9	17987.2
530.75	18494.5	17882.7	14620.3	14966.7	17536.2
530.7	17696.7	17481.7	14619.5	14955.4	17145.9
530.65	17345.1	17135.7	14618.9	14944.8	16809.8
530.6	16965.1	16837.8	14618.3	14934.8	16521.3
530.55	16878.8	16583.1	14617.9	14925.5	16275.5
530.5	16792.3	16365.7	14617.4	14916.5	16066.6
530.45	16350.1	16180.5	14617	14908	15889.5
530.4	15949.3	16023.3	14616.6	14899.9	15740
530.35	16223.3	15889.8	14616.3	14892.2	15613.9
530.3	16252.4	15776.6	14616	14884.8	15507.9
530.25	15984.2	15680.6	14615.6	14877.6	15418.6
530.2	15536.7	15598.9	14615.4	14870.8	15343.5
530.15	15602.9	15529.4	14615.2	14864.3	15280.2
530.1	15760	15469.8	14615	14858.1	15226.7
530.05	15756.9	15418.5	14614.7	14852	15181.2
530	15492.6	15374.1	14614.5	14846.1	15142.5
529.95	15618.3	15335.4	14614.3	14840.5	15109.2
529.9	15193.3	15301.4	14614.1	14835.1	15080.5
529.85	14938.4	15271.3	14614	14829.9	15055.4
529.8	15092.8	15244.4	14613.9	14824.9	15033.5
529.75	15239.8	15220.2	14613.8	14820.1	15013.9
529.7	15452.6	15198.1	14613.7	14815.4	14996.4
529.65	15133.9	15177.8	14613.5	14810.8	14980.6
529.6	15163.1	15159.1	14613.4	14806.4	14966.1
529.55	15246.1	15141.7	14613.3	14802.1	14952.9
529.5	15204.2	15125.4	14613.2	14798	14940.6
529.45	15184.8	15110.1	14613.1	14794	14929.2
529.4	15110.7	15095.7	14613	14790.1	14918.5
529.35	15026.8	15082	14612.9	14786.3	14908.5
529.3	15051	15069	14612.8	14782.7	14899
529.25	15037.1	15056.6	14612.7	14779.2	14890.1
529.2	15153.4	15044.7	14612.6	14775.7	14881.6
529.15	15094.9	15033.4	14612.5	14772.4	14873.5
529.1	15216.4	15022.5	14612.4	14769.1	14865.7
529.05	14925	15012	14612.2	14766	14858.3
529	15014.6	15002	14612.2	14762.9	14851.2
528.95	14925.7	14992.4	14612.1	14760	14844.5
528.9	14717.5	14983.1	14612	14757.1	14838
528.85	14992.2	14974.2	14612	14754.4	14831.9
528.8	15240.2	14965.6	14611.9	14751.6	14825.9
528.75	14939.8	14957.2	14611.8	14748.9	14820.1
528.7	14727	14949.2	14611.8	14746.4	14814.6
528.65	14733.9	14941.5	14611.7	14743.9	14809.3
528.6	14357.5	14934	14611.7	14741.5	14804.2
528.55	14781.2	14927	14611.8	14739.2	14799.5
528.5	14854.5	14920	14611.7	14737	14794.8
528.45	14908.6	14913.3	14611.7	14734.7	14790.2
528.4	14195.5	14906.7	14611.6	14732.5	14785.8
528.35	14641.1	14900.5	14611.7	14730.5	14781.7
528.3	15026.6	14894.5	14611.7	14728.5	14777.7
528.25	14735.1	14888.5	14611.6	14726.4	14773.7
528.2	14954.5	14882.8	14611.6	14724.5	14769.9
528.15	14919.1	14877.2	14611.5	14722.5	14766.2
528.1	14525.4	14871.8	14611.4	14720.6	14762.6
528.05	14436.4	14866.6	14611.5	14718.9	14759.2
528	14507.5	14861.7	14611.5	14717.2	14756
527.95	14827.9	14856.8	14611.5	14715.5	14752.9
527.9	14417.7	14852	14611.5	14713.8	14749.7
527.85	14594.4	14847.5	14611.5	14712.2	14746.8
527.8	14727.2	14843	14611.5	14710.6	14743.9
527.75	14506.4	14838.6	14611.5	14709	14741.1
527.7	14725.4	14834.5	14611.5	14707.5	14738.4
527.65	14970	14830.3	14611.5	14706	14735.8
527.6	14879	14826.3	14611.4	14704.5	14733.2
527.55	14672.1	14822.3	14611.4	14703	14730.6
527.5	14620.8	14818.5	14611.4	14701.7	14728.2
527.45	14947.1	14814.9	14611.4	14700.3	14725.9
527.4	14641.4	14811.2	14611.3	14698.9	14723.6
527.35	14902.3	14807.8	14611.3	14697.6	14721.4
527.3	14960.8	14804.3	14611.2	14696.3	14719.2
527.25	15109.2	14800.9	14611.1	14695	14717.1
527.2	14856.2	14797.6	14611	14693.7	14715
527.15	14815.7	14794.4	14611	14692.5	14713
527.1	14997.5	14791.3	14610.9	14691.2	14711
527.05	14818.5	14788.3	14610.9	14690	14709.1
527	15151	14785.3	14610.8	14688.9	14707.3
526.95	14633.6	14782.4	14610.7	14687.7	14705.4
526.9	14645.7	14779.6	14610.7	14686.6	14703.7
526.85	14610.7	14776.9	14610.7	14685.6	14702

## Sheet: Fig. 1r
145.85	3308.46
145.8	3385.83
145.75	3142.95
145.7	3187.64
145.65	2987.33
145.6	3262.65
145.55	3296.24
145.5	3119.85
145.45	3080.17
145.4	3058.12
145.35	3030.02
145.3	3192.23
145.25	3146.9
145.2	3217.58
145.15	3222.13
145.1	3117.33
145.05	3079.31
145	3046.16
144.95	3133.48
144.9	3072.23
144.85	3026.54
144.8	2908.31
144.75	2962.38
144.7	3091.89
144.65	2966.38
144.6	2887.89
144.55	3023.52
144.5	3075.99
144.45	3154.08
144.4	3260.45
144.35	3145.93
144.3	3109.34
144.25	3080
144.2	2939.06
144.15	2926.64
144.1	2925.42
144.05	2984.68
144	3072.88
143.95	2946.68
143.9	2918.48
143.85	2895.27
143.8	2978.82
143.75	2911.46
143.7	2818.14
143.65	2945.09
143.6	2862.86
143.55	2915.03
143.5	3098.28
143.45	3216.02
143.4	2949.16
143.35	2889.2
143.3	2881.35
143.25	3016.31
143.2	2976.27
143.15	2893.75
143.1	2900.33
143.05	2884.22
143	3114.65
142.95	2903.34
142.9	2916.28
142.85	2764.19
142.8	2850.83
142.75	2953.2
142.7	2863.83
142.65	2866.91
142.6	2748.32
142.55	2858.65
142.5	3068.87
142.45	2907.11
142.4	2956.4
142.35	2861.33
142.3	2939.09
142.25	2833.96
142.2	2756.13
142.15	2951.2
142.1	2830.64
142.05	2800.13
142	2971.48
141.95	2972.07
141.9	2961.23
141.85	2915.33
141.8	2962.05
141.75	2961.27
141.7	2838.57
141.65	2746
141.6	2760.58
141.55	2805.78
141.5	2881.59
141.45	2731.91
141.4	2753.73
141.35	2758.02
141.3	2794.72
141.25	2993.77
141.2	2972.83
141.15	2710.09
141.1	2707.12
141.05	2862.67
141	2808.46
140.95	2888.64
140.9	2817.47
140.85	2947.81
140.8	2847.96
140.75	2898.54
140.7	2736.91
140.65	2659.71
140.6	2659.76
140.55	2820.23
140.5	2835.11
140.45	2722.65
140.4	2810.83
140.35	2804.64
140.3	2706.24
140.25	2919.48
140.2	2727.65
140.15	2705.58
140.1	2782.78
140.05	2828.27
140	2682.55	2743.67	2682.55	2741.52	2683.29	2683.96	-61.1172
139.95	2790.2	2744.88	2682.55	2742.71	2683.3	2683.97	45.3242
139.9	2800.86	2746.07	2682.5	2743.88	2683.26	2683.94	54.7869
139.85	2642.54	2747.3	2682.45	2745.09	2683.22	2683.9	-104.763
139.8	2775.45	2748.64	2682.47	2746.41	2683.24	2683.93	26.8084
139.75	2932.13	2749.96	2682.43	2747.7	2683.21	2683.91	182.167
139.7	2803.2	2751.26	2682.32	2748.97	2683.11	2683.81	51.9414
139.65	2612.36	2752.66	2682.26	2750.34	2683.07	2683.78	-140.295
139.6	2787.9	2754.18	2682.3	2751.85	2683.11	2683.82	33.7192
139.55	2842.33	2755.68	2682.25	2753.32	2683.07	2683.79	86.6506
139.5	2700.49	2757.2	2682.18	2754.82	2683.01	2683.74	-56.7148
139.45	2779.96	2758.85	2682.17	2756.43	2683.01	2683.74	21.1128
139.4	2678.19	2760.51	2682.13	2758.07	2682.98	2683.72	-82.321
139.35	2833.4	2762.28	2682.13	2759.81	2682.99	2683.74	71.1209
139.3	2886.73	2764.04	2682.06	2761.55	2682.93	2683.69	122.686
139.25	2669.07	2765.85	2681.97	2763.33	2682.85	2683.62	-96.7822
139.2	2725.74	2767.83	2681.98	2765.28	2682.87	2683.64	-42.0891
139.15	2872.03	2769.86	2681.96	2767.28	2682.86	2683.64	102.171
139.1	2856.74	2771.91	2681.88	2769.3	2682.79	2683.57	84.8325
139.05	2761.83	2774.05	2681.8	2771.42	2682.72	2683.51	-12.2241
139	2896.83	2776.34	2681.77	2773.67	2682.7	2683.5	120.489
138.95	2835.37	2778.68	2681.67	2775.98	2682.62	2683.42	56.6921
138.9	2684.04	2781.16	2681.6	2778.43	2682.56	2683.38	-97.1206
138.85	2812.8	2783.84	2681.6	2781.08	2682.57	2683.39	28.959
138.8	2844.08	2786.61	2681.55	2783.82	2682.53	2683.36	57.4665
138.75	2913.27	2789.54	2681.47	2786.71	2682.47	2683.31	123.733
138.7	2892.91	2792.62	2681.37	2789.76	2682.38	2683.23	100.293
138.65	3024.29	2795.92	2681.28	2793.02	2682.3	2683.16	228.373
138.6	2895.85	2799.4	2681.13	2796.47	2682.17	2683.03	96.4512
138.55	2766.06	2803.21	2681.04	2800.24	2682.09	2682.95	-37.1523
138.5	2688.37	2807.4	2681	2804.39	2682.06	2682.94	-119.028
138.45	2692.47	2811.98	2681	2808.94	2682.07	2682.96	-119.509
138.4	2875.85	2816.97	2680.99	2813.9	2682.08	2682.98	58.8748
138.35	2883.06	2822.37	2680.91	2819.25	2682.01	2682.91	60.6885
138.3	2710.13	2828.32	2680.82	2825.17	2681.94	2682.85	-118.193
138.25	2840.66	2834.99	2680.8	2831.8	2681.94	2682.86	5.66748
138.2	2936.55	2842.35	2680.73	2839.11	2681.89	2682.82	94.2012
138.15	2751.64	2850.52	2680.62	2847.24	2681.79	2682.73	-98.8823
138.1	2833.66	2859.76	2680.59	2856.44	2681.78	2682.72	-26.105
138.05	2991.4	2870.12	2680.52	2866.75	2681.73	2682.68	121.283
138	3011.01	2881.72	2680.39	2878.31	2681.61	2682.57	129.295
137.95	2917.3	2894.81	2680.24	2891.36	2681.48	2682.46	22.4868
137.9	2985.06	2909.68	2680.14	2906.18	2681.39	2682.38	75.3779
137.85	2754.37	2926.49	2680.01	2922.95	2681.28	2682.28	-172.121
137.8	2827.23	2945.66	2679.97	2942.07	2681.27	2682.27	-118.427
137.75	2890.3	2967.35	2679.91	2963.71	2681.22	2682.24	-77.0481
137.7	3097.3	2991.91	2679.82	2988.21	2681.15	2682.17	105.395
137.65	2879.95	3019.64	2679.63	3015.89	2680.99	2682.02	-139.686
137.6	3127.47	3051.12	2679.55	3047.33	2680.92	2681.97	76.3469
137.55	3068.76	3086.62	2679.35	3082.78	2680.74	2681.8	-17.8608
137.5	3101.06	3126.73	2679.18	3122.83	2680.59	2681.66	-25.6699
137.45	3106.63	3171.92	2678.99	3167.97	2680.43	2681.51	-65.2896
137.4	3143.02	3222.74	2678.81	3218.73	2680.26	2681.36	-79.7231
137.35	3346	3279.74	2678.6	3275.67	2680.09	2681.19	66.2581
137.3	3505.25	3343.48	2678.31	3339.35	2679.82	2680.93	161.772
137.25	3503.88	3414.58	2677.95	3410.39	2679.48	2680.6	89.301
137.2	3409.97	3493.76	2677.59	3489.51	2679.14	2680.28	-83.7874
137.15	3741.47	3581.71	2677.26	3577.4	2678.84	2679.99	159.761
137.1	3640.68	3678.88	2676.8	3674.5	2678.4	2679.57	-38.1977
137.05	3718.13	3786.17	2676.38	3781.73	2678.01	2679.18	-68.0396
137	3801.21	3904.12	2675.92	3899.62	2677.58	2678.77	-102.914
136.95	4013.58	4033.36	2675.43	4028.79	2677.11	2678.31	-19.7803
136.9	4242.56	4174.41	2674.84	4169.77	2676.56	2677.77	68.1509
136.85	4348.05	4327.76	2674.15	4323.04	2675.9	2677.12	20.2949
136.8	4370.65	4494.03	2673.42	4489.24	2675.2	2676.43	-123.377
136.75	4615.76	4673.62	2672.68	4668.76	2674.48	2675.73	-57.8618
136.7	4963.11	4866.76	2671.82	4861.82	2673.66	2674.93	96.3496
136.65	5096.76	5073.61	2670.82	5068.59	2672.69	2673.97	23.1465
136.6	5362.73	5294.31	2669.76	5289.2	2671.66	2672.95	68.4248
136.55	5560.87	5528.88	2668.58	5523.7	2670.52	2671.82	31.9873
136.5	5947.59	5777.14	2667.31	5771.87	2669.28	2670.6	170.455
136.45	6058.55	6038.65	2665.87	6033.3	2667.88	2669.22	19.8965
136.4	6384.96	6313.06	2664.39	6307.62	2666.43	2667.78	71.8965
136.35	6800.33	6599.51	2662.76	6593.98	2664.84	2666.2	200.817
136.3	6948.75	6897.29	2660.94	6891.66	2663.07	2664.45	51.4609
136.25	7197.56	7205.39	2659.07	7199.66	2661.23	2662.62	-7.82471
136.2	7532.55	7522.53	2657.08	7516.71	2659.28	2660.69	10.0195
136.15	7856.34	7847.27	2654.94	7841.35	2657.19	2658.61	9.07031
136.1	8237.1	8177.9	2652.66	8171.88	2654.95	2656.39	59.2002
136.05	8531.66	8512.81	2650.21	8506.68	2652.55	2654.01	18.8516
136	9027.31	8849.97	2647.64	8843.73	2650.02	2651.49	177.342
135.95	9540.14	9187.15	2644.84	9180.8	2647.27	2648.76	352.985
135.9	9640.24	9522.07	2641.82	9515.6	2644.3	2645.8	118.171
135.85	9916.57	9852.36	2638.75	9845.78	2641.29	2642.8	64.207
135.8	10021.2	10175.6	2635.57	10168.9	2638.15	2639.68	-154.412
135.75	10356.9	10489.1	2632.33	10482.3	2634.97	2636.52	-132.231
135.7	10469.4	10790.1	2628.94	10783.1	2631.64	2633.21	-320.693
135.65	10853.5	11075.8	2625.51	11068.7	2628.26	2629.85	-222.319
135.6	11138.9	11343.3	2621.9	11336.1	2624.72	2626.32	-204.425
135.55	11516.2	11590.1	2618.17	11582.7	2621.05	2622.66	-73.8613
135.5	11714.9	11813.2	2614.27	11805.7	2617.21	2618.84	-98.3223
135.45	11615.5	12010.3	2610.28	12002.7	2613.29	2614.94	-394.839
135.4	12074.7	12179.2	2606.34	12171.4	2609.41	2611.08	-104.477
135.35	12239.3	12317.3	2602.19	12309.4	2605.33	2607.02	-78.0391
135.3	11891.1	12423.2	2597.97	12415.1	2601.18	2602.88	-532.14
135.25	12150.1	12495.6	2593.9	12487.3	2597.19	2598.9	-345.519
135.2	12606.4	12533.2	2589.71	12524.7	2593.08	2594.81	73.2051
135.15	12751.7	12535.3	2585.32	12526.7	2588.77	2590.52	216.383
135.1	12794.2	12502	2580.86	12493.2	2584.4	2586.16	292.151
135.05	12319.1	12433.8	2576.39	12424.8	2580.01	2581.79	-114.715
135	12418.4	12331.7	2572.12	12322.5	2575.83	2577.63	86.6992
134.95	12704	12196.8	2567.81	12187.3	2571.61	2573.42	507.252
134.9	12363.4	12030.5	2563.37	12020.9	2567.26	2569.09	332.848
134.85	12103	11835.5	2559.07	11825.6	2563.07	2564.92	267.54
134.8	12206.9	11613.6	2554.89	11603.5	2558.99	2560.85	593.3
134.75	12080.8	11367.4	2550.66	11357.1	2554.87	2556.75	713.439
134.7	11818.9	11099.5	2546.49	11088.9	2550.81	2552.7	719.424
134.65	11113.8	10812.8	2542.42	10802	2546.86	2548.77	301.053
134.6	10670.8	10510.2	2538.67	10499.2	2543.23	2545.14	160.56
134.55	10540.7	10194.4	2535.1	10183.1	2539.79	2541.72	346.259
134.5	10156.5	9868.06	2531.59	9856.47	2536.42	2538.36	288.445
134.45	9806.22	9533.87	2528.25	9522	2533.22	2535.16	272.347
134.4	9376.51	9194.48	2525.07	9182.31	2530.17	2532.13	182.033
134.35	8804.54	8852.48	2522.06	8840	2527.32	2529.28	-47.9404
134.3	8559.28	8510.08	2519.31	8497.28	2524.72	2526.7	49.2002
134.25	8071.32	8169.43	2516.66	8156.3	2522.24	2524.22	-98.1099
134.2	7435.95	7832.66	2514.23	7819.19	2519.98	2521.96	-396.715
134.15	7249.42	7501.7	2512.07	7487.87	2518	2519.98	-252.285
134.1	7142.03	7178.12	2510	7163.91	2516.11	2518.1	-36.0933
134.05	6733.27	6863.18	2507.97	6848.57	2514.28	2516.26	-129.905
134	6311.52	6558.39	2506.12	6543.37	2512.64	2514.61	-246.867
133.95	5987.04	6264.87	2504.45	6249.43	2511.19	2513.15	-277.831
133.9	5586.5	5983.5	2502.92	5967.62	2509.89	2511.84	-397.003
133.85	5310.89	5715.13	2501.57	5698.78	2508.78	2510.72	-404.239
133.8	5171.09	5460.09	2500.34	5443.26	2507.8	2509.72	-288.999
133.75	5078.49	5218.79	2499.17	5201.45	2506.89	2508.79	-140.304
133.7	4860.8	4991.45	2498.04	4973.58	2506.04	2507.91	-130.651
133.65	4607.88	4778.2	2497.01	4759.77	2505.3	2507.14	-170.319
133.6	4435.5	4579.06	2496.08	4560.05	2504.69	2506.48	-143.558
133.55	4253.24	4393.7	2495.23	4374.08	2504.17	2505.92	-140.457
133.5	4079.33	4221.9	2494.46	4201.64	2503.74	2505.44	-142.573
133.45	4044.55	4063.3	2493.77	4042.36	2503.42	2505.05	-18.7473
133.4	3929.48	3917.37	2493.09	3895.72	2503.13	2504.69	12.1135
133.35	3930.61	3783.67	2492.46	3761.28	2502.91	2504.39	146.943
133.3	3787.7	3661.5	2491.83	3638.32	2502.72	2504.11	126.203
133.25	3659.79	3550.36	2491.26	3526.34	2502.63	2503.91	109.434
133.2	3534.39	3449.6	2490.75	3424.7	2502.62	2503.77	84.7871
133.15	3602.37	3358.59	2490.29	3332.75	2502.71	2503.71	243.782
133.1	3620.16	3276.6	2489.8	3249.76	2502.81	2503.64	343.563
133.05	3421.17	3202.95	2489.31	3175.04	2502.95	2503.57	218.219
133	3346.83	3137.14	2488.9	3108.07	2503.24	2503.62	209.691
132.95	3446.86	3078.49	2488.52	3048.17	2503.65	2503.72	368.373
132.9	3419.1	3026.33	2488.1	2994.64	2504.11	2503.8	392.766
132.85	3297.87	2980.19	2487.7	2946.97	2504.7	2503.91	317.677
132.8	3291.42	2939.56	2487.34	2904.62	2505.52	2504.1	351.857
132.75	3247.42	2903.94	2486.99	2867.05	2506.55	2504.33	343.479
132.7	3213.18	2872.93	2486.66	2833.76	2507.88	2504.6	340.253
132.65	3173.73	2846.15	2486.34	2804.31	2509.59	2504.92	327.576
132.6	3246.42	2823.34	2486.04	2778.3	2511.82	2505.29	423.084
132.55	3229.15	2804.18	2485.7	2755.26	2514.65	2505.67	424.966
132.5	3150.07	2788.59	2485.38	2734.91	2518.34	2506.1	361.477
132.45	3139.51	2776.53	2485.09	2716.94	2523.14	2506.61	362.985
132.4	3118.62	2767.97	2484.8	2701.05	2529.34	2507.18	350.649
132.35	3204.77	2763.06	2484.52	2686.99	2537.3	2507.82	441.714
132.3	3172.46	2761.95	2484.2	2674.46	2547.41	2508.49	410.515
132.25	3159.84	2765.01	2483.9	2663.34	2560.24	2509.25	394.828
132.2	3234.37	2772.66	2483.61	2653.41	2576.35	2510.11	461.71
132.15	3101.54	2785.36	2483.28	2644.5	2596.36	2511.06	316.181
132.1	3075.49	2803.77	2483.01	2636.55	2621.03	2512.2	271.716
132.05	3147.85	2828.51	2482.75	2629.4	2651.06	2513.54	319.341
132	3266.58	2860.19	2482.46	2622.89	2687.14	2515.08	406.392
131.95	3210.93	2899.45	2482.11	2616.91	2729.93	2516.84	311.475
131.9	3253.84	2947	2481.79	2611.46	2780.12	2519.01	306.836
131.85	3361.97	3003.3	2481.46	2606.43	2838.16	2521.62	358.669
131.8	3446.2	3068.74	2481.07	2601.74	2904.35	2524.79	377.464
131.75	3425.26	3143.5	2480.65	2597.34	2978.76	2528.69	281.764
131.7	3362.79	3227.58	2480.23	2593.23	3061.22	2533.59	135.208
131.65	3505.92	3320.69	2479.85	2589.41	3151.22	2539.76	185.227
131.6	3533.33	3422.08	2479.4	2585.74	3247.71	2547.43	111.249
131.55	3624.03	3530.92	2478.93	2582.25	3349.5	2557.04	93.1084
131.5	3615.32	3645.91	2478.43	2578.89	3454.86	2569.02	-30.5867
131.45	3661.21	3765.54	2477.93	2575.69	3561.75	2583.97	-104.33
131.4	3841.96	3888	2477.42	2572.61	3667.75	2602.48	-46.0444
131.35	3964.68	4011.22	2476.82	2569.57	3770.08	2625.2	-46.5393
131.3	4090.65	4133.18	2476.17	2566.59	3865.94	2652.98	-42.5303
131.25	3890.62	4251.72	2475.46	2563.66	3952.29	2686.68	-361.097
131.2	4112.91	4364.93	2474.84	2560.9	4026.31	2727.4	-252.022
131.15	4314.89	4470.84	2474.12	2558.14	4085.01	2775.93	-155.947
131.1	4586.26	4568.02	2473.32	2555.36	4126.02	2833.27	18.2363
131.05	4456.69	4655.71	2472.39	2552.54	4147.54	2900.41	-199.023
131	4591.01	4733.97	2471.52	2549.84	4148.73	2978.44	-142.964
130.95	4736.43	4803.41	2470.59	2547.15	4129.38	3068.07	-66.9819
130.9	4706.9	4865.5	2469.6	2544.46	4090.31	3169.93	-158.598
130.85	4763.95	4922.36	2468.62	2541.83	4033.26	3284.51	-158.415
130.8	4797.51	4976.45	2467.61	2539.24	3960.45	3411.99	-178.941
130.75	5216.51	5030.28	2466.59	2536.68	3874.62	3552.16	186.228
130.7	5245.69	5086.07	2465.39	2533.99	3778.55	3704.3	159.62
130.65	5278.88	5145.99	2464.17	2531.33	3675.42	3867.58	132.885
130.6	5312.33	5211.51	2462.93	2528.7	3568.19	4040.49	100.824
130.55	5468.59	5283.45	2461.69	2526.1	3459.53	4221.2	185.138
130.5	5624.61	5361.83	2460.37	2523.47	3351.87	4407.23	262.778
130.45	5581.54	5445.94	2458.98	2520.81	3247.36	4595.74	135.601
130.4	5610.89	5534.38	2457.61	2518.2	3147.85	4783.55	76.5102
130.35	5575.44	5624.88	2456.23	2515.62	3054.71	4967	-49.4346
130.3	5919.19	5714.62	2454.87	2513.09	2968.91	5142.35	204.565
130.25	6017.03	5800.02	2453.35	2510.45	2890.92	5305.34	217.013
130.2	6054.37	5877.34	2451.79	2507.79	2821.14	5451.99	177.027
130.15	5834.55	5942.63	2450.21	2505.14	2759.55	5578.35	-108.079
130.1	5882.57	5992.01	2448.72	2502.62	2706.03	5680.81	-109.439
130.05	5849.6	6021.74	2447.22	2500.11	2659.96	5756.11	-172.139
130	6081.78	6028.75	2445.73	2497.64	2620.81	5801.77	53.0317
129.95	6025.1	6010.65	2444.14	2495.09	2587.76	5816.07	14.4517
129.9	6055.9	5966.29	2442.57	2492.59	2560.23	5798.6	89.606
129.85	5807.79	5895.49	2440.98	2490.1	2537.46	5749.9	-87.6982
129.8	5760.76	5799.19	2439.51	2487.75	2518.84	5671.62	-38.4355
129.75	5651.89	5679.18	2438.05	2485.44	2503.65	5566.2	-27.2886
129.7	5479.23	5538.07	2436.64	2483.2	2491.31	5436.85	-58.8413
129.65	5101.2	5379.07	2435.31	2481.05	2481.34	5287.31	-277.873
129.6	5163.93	5205.86	2434.14	2479.09	2473.37	5121.68	-41.9273
129.55	5131.92	5021.83	2432.95	2477.12	2466.83	4943.77	110.091
129.5	4750.31	4830.81	2431.76	2475.19	2461.44	4757.7	-80.4956
129.45	4441.37	4636.55	2430.75	2473.44	2457.11	4567.5	-195.181
129.4	4291.55	4442.42	2429.87	2471.84	2453.59	4376.73	-150.873
129.35	4061.83	4251.5	2429.05	2470.33	2450.65	4188.62	-189.666
129.3	3697.96	4066.4	2428.34	2468.93	2448.2	4005.94	-368.444
129.25	3515.57	3889.56	2427.78	2467.71	2446.21	3831.19	-373.99
129.2	3343.75	3722.74	2427.3	2466.59	2444.53	3666.22	-378.985
129.15	3123.65	3567.32	2426.9	2465.56	2443.1	3512.48	-443.673
129.1	2995.77	3424.34	2426.6	2464.63	2441.89	3371.01	-428.572
129.05	2968.45	3294.2	2426.35	2463.78	2440.84	3242.27	-325.752
129	2932.63	3177.06	2426.11	2462.95	2439.89	3126.44	-244.433
128.95	2712.87	3072.76	2425.89	2462.16	2439.02	3023.36	-359.889
128.9	2616.23	2980.92	2425.76	2461.47	2438.29	2932.69	-364.694
128.85	2883.9	2900.86	2425.68	2460.84	2437.66	2853.73	-16.9639
128.8	2628.47	2831.54	2425.48	2460.1	2436.95	2785.45	-203.074
128.75	2518.29	2772.29	2425.39	2459.49	2436.38	2727.2	-253.997
128.7	2396.44	2722.04	2425.35	2458.93	2435.89	2677.91	-325.598
128.65	2453.56	2679.79	2425.36	2458.45	2435.48	2636.59	-226.233
128.6	2548.9	2644.49	2425.35	2457.94	2435.07	2602.17	-95.5933
128.55	2590.18	2615.16	2425.3	2457.41	2434.65	2573.69	-24.9748
128.5	2459.41	2590.93	2425.22	2456.87	2434.22	2550.28	-131.522
128.45	2475.44	2571.1	2425.21	2456.39	2433.88	2531.24	-95.6575
128.4	2509.74	2554.87	2425.19	2455.92	2433.54	2515.78	-45.1292
128.35	2320.42	2541.61	2425.15	2455.45	2433.21	2503.26	-221.193
128.3	2362.16	2530.87	2425.2	2455.06	2432.97	2493.23	-168.714
128.25	2472.71	2522.09	2425.22	2454.67	2432.73	2485.14	-49.3816
128.2	2645.05	2514.85	2425.2	2454.24	2432.45	2478.56	130.202
128.15	2382.13	2508.8	2425.11	2453.74	2432.12	2473.15	-126.665
128.1	2304.45	2503.86	2425.12	2453.36	2431.91	2468.84	-199.411
128.05	2352.92	2499.75	2425.18	2453.02	2431.74	2465.34	-146.831
128	2318.82	2496.24	2425.21	2452.68	2431.56	2462.42	-177.422
127.95	2400.12	2493.24	2425.26	2452.35	2431.41	2459.99	-93.1174
127.9	2385.86	2490.58	2425.27	2452	2431.23	2457.89	-104.722
127.85	2480.52	2488.24	2425.28	2451.66	2431.07	2456.08	-7.71631
127.8	2349.72	2486.09	2425.26	2451.28	2430.87	2454.46	-136.37
127.75	2372.06	2484.2	2425.29	2450.97	2430.74	2453.07	-112.135
127.7	2415.51	2482.45	2425.32	2450.66	2430.6	2451.82	-66.9377
127.65	2343.41	2480.81	2425.32	2450.33	2430.45	2450.66	-137.402
127.6	2278.42	2479.32	2425.36	2450.05	2430.34	2449.64	-200.895
127.55	2378.96	2477.94	2425.42	2449.79	2430.27	2448.72	-98.9805
127.5	2371.25	2476.6	2425.44	2449.5	2430.16	2447.82	-105.352
127.45	2428.4	2475.34	2425.46	2449.22	2430.05	2446.99	-46.9375
127.4	2506.85	2474.11	2425.46	2448.92	2429.93	2446.19	32.7385
127.35	2453.39	2472.91	2425.43	2448.59	2429.77	2445.4	-19.5183
127.3	2369.55	2471.78	2425.41	2448.29	2429.65	2444.67	-102.231
127.25	2409.7	2470.74	2425.44	2448.03	2429.56	2444.02	-61.0381
127.2	2324.44	2469.72	2425.45	2447.76	2429.47	2443.39	-145.282
127.15	2271.8	2468.78	2425.49	2447.53	2429.41	2442.83	-196.985
127.1	2389.55	2467.91	2425.56	2447.33	2429.38	2442.32	-78.3606
127.05	2410.92	2467.02	2425.57	2447.08	2429.3	2441.79	-56.1013
127	2456.29	2466.16	2425.58	2446.83	2429.22	2441.27	-9.86621
126.95	2483.59	2465.3	2425.57	2446.56	2429.12	2440.76	18.2861
126.9	2340.94	2464.47	2425.54	2446.29	2429.01	2440.26	-123.531
126.85	2386.82	2463.73	2425.58	2446.08	2428.96	2439.84	-76.9082
126.8	2562.85	2462.99	2425.59	2445.86	2428.9	2439.43	99.8564
126.75	2484.01	2462.21	2425.53	2445.56	2428.76	2438.95	21.8025
126.7	2439.7	2461.48	2425.51	2445.3	2428.67	2438.53	-21.7812
126.65	2330.41	2460.8	2425.5	2445.07	2428.59	2438.15	-130.387
126.6	2393.73	2460.18	2425.55	2444.88	2428.56	2437.83	-66.4536
126.55	2238.08	2459.56	2425.56	2444.68	2428.51	2437.5	-221.484
126.5	2382.67	2459.03	2425.64	2444.54	2428.53	2437.25	-76.3625
126.45	2496.22	2458.46	2425.66	2444.35	2428.49	2436.95	37.7634
126.4	2446.54	2457.85	2425.63	2444.11	2428.39	2436.61	-11.3098
126.35	2379.39	2457.28	2425.62	2443.89	2428.33	2436.3	-77.8923
126.3	2271.69	2456.76	2425.64	2443.71	2428.29	2436.04	-185.071
126.25	2305.07	2456.3	2425.71	2443.58	2428.3	2435.84	-151.232
126.2	2362.64	2455.84	2425.76	2443.43	2428.3	2435.63	-93.2051
126.15	2229.27	2455.38	2425.79	2443.27	2428.28	2435.41	-226.107
126.1	2301.23	2454.98	2425.87	2443.16	2428.32	2435.25	-153.751
126.05	2324.73	2454.57	2425.93	2443.03	2428.32	2435.07	-129.838
126	2481.71	2454.16	2425.97	2442.89	2428.32	2434.89	27.5527
125.95	2431.43	2453.69	2425.95	2442.69	2428.25	2434.65	-22.26
125.9	2395.17	2453.26	2425.95	2442.51	2428.2	2434.44	-58.0867
125.85	2425.96	2452.85	2425.96	2442.34	2428.17	2434.25	-26.8909

## Sheet: Fig. 2a
	NCP/PC		CoP/PC		Ni2P/PC		Pt/C/PC		PC
0.06213	71.4	0.1002	2.2864	0.09521	10.768	0.38571	52.16	0.10047	35.86
0.067	60.72	0.0996	1.5312	0.09503	9.34	0.38773	46.68	0.09963	35.604
0.07012	53.24	0.09887	1.0132	0.09466	8.248	0.38948	41.68	0.09881	35.336
0.07222	47.6	0.09811	0.5532	0.0942	7.3	0.39094	37.208	0.09798	35.084
0.07371	43.08	0.09727	0.24388	0.09363	6.56	0.39214	33.192	0.09714	34.832
0.07476	39.348	0.09651	-0.2118	0.09303	5.856	0.39315	29.548	0.09629	34.604
0.07544	36.292	0.0957	-0.5784	0.09241	5.208	0.39398	26.22	0.09542	34.404
0.07592	33.596	0.09485	-0.8636	0.09168	4.736	0.39464	23.204	0.09457	34.176
0.07626	31.16	0.09402	-1.182	0.09096	4.252	0.39514	20.468	0.09371	33.968
0.07643	29.04	0.09318	-1.4788	0.09025	3.7364	0.39552	17.964	0.09285	33.76
0.07645	27.176	0.0923	-1.7212	0.08946	3.3712	0.39579	15.656	0.092	33.52
0.07641	25.432	0.09141	-1.9296	0.08867	3.0044	0.39594	13.56	0.09113	33.324
0.07626	23.9	0.09053	-2.1488	0.08796	2.5084	0.39601	11.616	0.09027	33.116
0.07605	22.456	0.0897	-2.4724	0.08712	2.2244	0.396	9.812	0.08941	32.904
0.07578	21.132	0.08875	-2.574	0.08629	1.93	0.39591	8.16	0.08857	32.656
0.07549	19.844	0.08787	-2.7976	0.08546	1.6388	0.39574	6.652	0.08768	32.484
0.07509	18.74	0.08701	-3.0596	0.08462	1.354	0.39551	5.252	0.08682	32.276
0.0747	17.636	0.08609	-3.2144	0.08381	1.032	0.39523	3.9492	0.08595	32.076
0.07426	16.616	0.08515	-3.328	0.08292	0.8416	0.39489	2.7472	0.08508	31.884
0.0738	15.64	0.08427	-3.5664	0.08202	0.6544	0.3945	1.6324	0.08421	31.676
0.07328	14.76	0.08337	-3.7544	0.08117	0.39268	0.39407	0.596	0.08334	31.48
0.07275	13.908	0.08245	-3.9076	0.08031	0.16104	0.39359	-0.35088	0.08248	31.276
0.07221	13.064	0.0815	-3.9996	0.0794	-0.00787	0.39308	-1.2424	0.0816	31.084
0.07164	12.292	0.08059	-4.176	0.07855	-0.25508	0.39255	-2.0824	0.08072	30.9
0.0711	11.46	0.0797	-4.376	0.07772	-0.5492	0.39198	-2.8808	0.07986	30.688
0.07047	10.776	0.07875	-4.484	0.07678	-0.6676	0.39139	-3.614	0.07897	30.524
0.0698	10.188	0.07784	-4.644	0.07589	-0.8472	0.39076	-4.296	0.0781	30.328
0.06912	9.608	0.07695	-4.86	0.07496	-0.972	0.39011	-4.92	0.0772	30.164
0.06849	8.928	0.07599	-4.928	0.07408	-1.1824	0.38943	-5.516	0.07633	29.972
0.06782	8.328	0.07508	-5.108	0.07314	-1.2936	0.38874	-6.072	0.07546	29.78
0.06715	7.736	0.07414	-5.22	0.07232	-1.5928	0.38803	-6.592	0.07458	29.592
0.06646	7.156	0.07321	-5.36	0.07135	-1.6452	0.3873	-7.084	0.07371	29.4
0.06574	6.648	0.07224	-5.412	0.07038	-1.6964	0.38654	-7.532	0.07283	29.208
0.06504	6.112	0.07134	-5.608	0.06946	-1.8412	0.38577	-7.952	0.07193	29.056
0.06433	5.58	0.07041	-5.724	0.06855	-2	0.38499	-8.34	0.07104	28.892
0.06361	5.08	0.06946	-5.836	0.06765	-2.1672	0.38419	-8.716	0.07016	28.708
0.06289	4.568	0.06851	-5.92	0.06667	-2.2096	0.3834	-9.088	0.06926	28.552
0.06213	4.132	0.0676	-6.1	0.06573	-2.314	0.3826	-9.448	0.06838	28.376
0.06138	3.6804	0.06667	-6.232	0.06484	-2.504	0.38178	-9.78	0.06749	28.2
0.06062	3.2304	0.06572	-6.328	0.06391	-2.628	0.38095	-10.088	0.0666	28.032
0.05986	2.7932	0.06481	-6.492	0.063	-2.778	0.3801	-10.364	0.06571	27.864
0.05908	2.3996	0.06384	-6.548	0.06202	-2.8228	0.37925	-10.64	0.06484	27.68
0.05831	1.9832	0.06292	-6.7	0.06113	-3	0.3784	-10.908	0.06394	27.524
0.05754	1.5724	0.06198	-6.824	0.0602	-3.1292	0.37754	-11.16	0.06303	27.38
0.05674	1.1924	0.06101	-6.876	0.05919	-3.1104	0.37667	-11.4	0.06215	27.2
0.05591	0.9	0.06006	-6.972	0.05828	-3.2716	0.3758	-11.636	0.06126	27.028
0.0551	0.5524	0.05916	-7.16	0.05735	-3.398	0.37492	-11.86	0.06037	26.868
0.05429	0.192	0.0582	-7.24	0.05644	-3.5544	0.37405	-12.084	0.05948	26.696
0.05349	-0.169	0.05729	-7.408	0.05558	-3.7856	0.37317	-12.3	0.05858	26.552
0.05266	-0.48	0.0563	-7.42	0.05457	-3.7668	0.37228	-12.508	0.05767	26.404
0.05183	-0.7824	0.05535	-7.528	0.05362	-3.8644	0.37139	-12.708	0.05676	26.272
0.051	-1.0996	0.05437	-7.564	0.05268	-3.9692	0.37049	-12.884	0.05587	26.104
0.05015	-1.37	0.05347	-7.744	0.05169	-3.9828	0.36959	-13.068	0.05498	25.936
0.04933	-1.694	0.05249	-7.788	0.05072	-4.028	0.36868	-13.24	0.0541	25.76
0.04851	-2.0224	0.05152	-7.844	0.04981	-4.188	0.36778	-13.412	0.0532	25.6
0.04767	-2.3008	0.05057	-7.944	0.04884	-4.24	0.36687	-13.58	0.0523	25.452
0.04684	-2.626	0.04967	-8.14	0.04789	-4.336	0.36595	-13.732	0.05139	25.308
0.04603	-2.9568	0.04871	-8.2	0.04695	-4.436	0.36503	-13.872	0.0505	25.136
0.0452	-3.2688	0.04774	-8.272	0.04597	-4.472	0.36411	-14.012	0.04963	24.952
0.04434	-3.5228	0.04679	-8.36	0.04499	-4.512	0.36318	-14.144	0.04872	24.812
0.04349	-3.7932	0.04584	-8.448	0.04405	-4.604	0.36226	-14.288	0.0478	24.68
0.04259	-3.9876	0.04489	-8.556	0.04312	-4.732	0.36134	-14.432	0.04689	24.544
0.04173	-4.244	0.04391	-8.584	0.04217	-4.824	0.36041	-14.564	0.046	24.38
0.04087	-4.5	0.04295	-8.672	0.04123	-4.924	0.35948	-14.684	0.04509	24.248
0.04002	-4.764	0.04205	-8.86	0.0403	-5.052	0.35855	-14.812	0.04418	24.108
0.03917	-5.04	0.04105	-8.86	0.03932	-5.08	0.35762	-14.944	0.04327	23.968
0.0383	-5.272	0.04008	-8.912	0.03839	-5.204	0.35669	-15.076	0.04237	23.812
0.03743	-5.512	0.03916	-9.06	0.03748	-5.356	0.35576	-15.2	0.04146	23.676
0.03657	-5.756	0.03816	-9.068	0.03648	-5.356	0.35482	-15.312	0.04056	23.528
0.03565	-5.912	0.0372	-9.144	0.03552	-5.42	0.35389	-15.432	0.03965	23.384
0.03478	-6.144	0.03627	-9.28	0.03452	-5.42	0.35295	-15.552	0.03874	23.256
0.03389	-6.344	0.03532	-9.372	0.03357	-5.512	0.35202	-15.676	0.03784	23.096
0.03301	-6.56	0.03435	-9.42	0.03262	-5.6	0.35109	-15.792	0.03695	22.932
0.03211	-6.748	0.03337	-9.468	0.03162	-5.6	0.35015	-15.908	0.03605	22.78
0.03124	-6.98	0.03242	-9.556	0.0307	-5.744	0.34921	-16.012	0.03514	22.648
0.03036	-7.204	0.03145	-9.624	0.02975	-5.832	0.34826	-16.104	0.03422	22.52
0.02949	-7.44	0.03048	-9.668	0.02876	-5.84	0.34731	-16.2	0.03332	22.372
0.02857	-7.588	0.02951	-9.736	0.02782	-5.952	0.34637	-16.312	0.03241	22.24
0.02768	-7.784	0.0286	-9.912	0.02687	-6.032	0.34542	-16.408	0.03149	22.104
0.02677	-7.952	0.02761	-9.924	0.02587	-6.04	0.34448	-16.504	0.03058	21.976
0.0259	-8.176	0.02666	-10.016	0.02486	-6.024	0.34353	-16.596	0.02968	21.828
0.02501	-8.38	0.02569	-10.072	0.02394	-6.164	0.34258	-16.684	0.02878	21.676
0.02409	-8.52	0.02469	-10.084	0.023	-6.268	0.34162	-16.768	0.02784	21.584
0.02321	-8.74	0.02375	-10.2	0.02199	-6.24	0.34067	-16.856	0.02693	21.444
0.02231	-8.92	0.02279	-10.276	0.02108	-6.4	0.33972	-16.948	0.02602	21.304
0.0214	-9.092	0.02185	-10.388	0.02007	-6.384	0.33877	-17.028	0.0251	21.18
0.02049	-9.26	0.02086	-10.396	0.01914	-6.504	0.33781	-17.1	0.02418	21.056
0.01958	-9.416	0.0199	-10.476	0.01814	-6.512	0.33685	-17.184	0.02329	20.892
0.01866	-9.564	0.01894	-10.552	0.01719	-6.584	0.33589	-17.26	0.02238	20.752
0.01776	-9.744	0.018	-10.676	0.01626	-6.708	0.33494	-17.352	0.02148	20.596
0.01688	-9.968	0.01701	-10.68	0.01532	-6.816	0.33399	-17.44	0.02055	20.5
0.01599	-10.168	0.01604	-10.736	0.01437	-6.904	0.33303	-17.504	0.01963	20.376
0.01508	-10.336	0.01507	-10.796	0.01334	-6.848	0.33207	-17.588	0.01871	20.248
0.01416	-10.464	0.0141	-10.86	0.01237	-6.908	0.33112	-17.664	0.0178	20.112
0.01324	-10.62	0.01315	-10.952	0.01141	-6.972	0.33016	-17.74	0.0169	19.968
0.01234	-10.804	0.01218	-11.004	0.01048	-7.088	0.3292	-17.82	0.01598	19.836
0.01145	-11	0.01118	-11.012	0.00951	-7.148	0.32825	-17.9	0.01508	19.684
0.0105	-11.084	0.01024	-11.128	0.00851	-7.148	0.32728	-17.972	0.01417	19.548
0.00958	-11.228	0.00929	-11.212	0.00753	-7.188	0.32632	-18.032	0.01326	19.42
0.0087	-11.448	0.00834	-11.32	0.00663	-7.348	0.32535	-18.088	0.01233	19.304
0.00775	-11.552	0.00738	-11.384	0.00562	-7.34	0.32438	-18.144	0.01141	19.184
0.00683	-11.684	0.00642	-11.468	0.00465	-7.392	0.32341	-18.204	0.01051	19.04
0.00596	-11.92	0.00544	-11.504	0.0037	-7.476	0.32245	-18.276	0.00959	18.908
0.00504	-12.064	0.00445	-11.532	0.00275	-7.564	0.32148	-18.332	0.00867	18.784
0.00407	-12.136	0.00348	-11.58	0.00177	-7.604	0.32051	-18.38	0.00777	18.632
0.00318	-12.32	0.00253	-11.668	0.0008068	-7.664	0.31954	-18.444	0.00687	18.488
0.00224	-12.428	0.00154	-11.696	-0.0001426	-7.752	0.31858	-18.512	0.00595	18.368
0.00133	-12.596	0.0005362	-11.688	-0.00115	-7.732	0.31761	-18.556	0.00502	18.256
0.0004268	-12.776	-0.0003924	-11.824	-0.00209	-7.836	0.31664	-18.616	0.0041	18.128
-0.000472	-12.96	-0.00133	-11.936	-0.00308	-7.86	0.31567	-18.668	0.0032	17.988
-0.00137	-13.148	-0.0023	-12.004	-0.00406	-7.892	0.31469	-18.712	0.00227	17.876
-0.00229	-13.284	-0.00326	-12.084	-0.00501	-7.976	0.31371	-18.74	0.00135	17.752
-0.00325	-13.36	-0.00425	-12.088	-0.00594	-8.112	0.31273	-18.776	0.000436875	17.62
-0.00417	-13.504	-0.00519	-12.208	-0.00697	-8.052	0.31176	-18.828	-0.0004765	17.488
-0.00509	-13.66	-0.00617	-12.252	-0.00794	-8.108	0.31079	-18.884	-0.0014	17.376
-0.006	-13.816	-0.00716	-12.268	-0.00884	-8.28	0.30982	-18.94	-0.00233	17.26
-0.00686	-14.064	-0.00814	-12.304	-0.00982	-8.308	0.30884	-18.984	-0.00324	17.128
-0.00782	-14.148	-0.00904	-12.488	-0.0108	-8.348	0.30786	-19.012	-0.00415	16.996
-0.00879	-14.208	-0.01002	-12.536	-0.01177	-8.396	0.30688	-19.048	-0.00508	16.88
-0.00967	-14.42	-0.01101	-12.552	-0.0128	-8.356	0.30591	-19.1	-0.00599	16.74
-0.01056	-14.62	-0.01197	-12.636	-0.01376	-8.416	0.30493	-19.14	-0.00691	16.628
-0.01148	-14.772	-0.01293	-12.708	-0.01466	-8.588	0.30395	-19.176	-0.0078	16.464
-0.01236	-14.976	-0.01393	-12.7	-0.01563	-8.648	0.30297	-19.212	-0.0087	16.304
-0.01329	-15.112	-0.01487	-12.82	-0.01664	-8.628	0.30199	-19.256	-0.00961	16.168
-0.01422	-15.228	-0.01585	-12.852	-0.01757	-8.744	0.30102	-19.3	-0.01053	16.04
-0.01514	-15.376	-0.0168	-12.956	-0.01853	-8.816	0.30004	-19.34	-0.01144	15.916
-0.01603	-15.584	-0.01777	-13	-0.01949	-8.884	0.29905	-19.372	-0.0124	15.844
-0.01693	-15.764	-0.01875	-13.044	-0.02048	-8.896	0.29807	-19.396	-0.01333	15.736
-0.01783	-15.948	-0.01971	-13.12	-0.02145	-8.964	0.29709	-19.428	-0.01424	15.608
-0.01877	-16.052	-0.02068	-13.184	-0.02238	-9.076	0.29611	-19.48	-0.01518	15.508
-0.01966	-16.252	-0.02166	-13.216	-0.02335	-9.132	0.29514	-19.528	-0.0161	15.396
-0.02056	-16.44	-0.0226	-13.324	-0.02429	-9.236	0.29416	-19.572	-0.01702	15.272
-0.0215	-16.548	-0.02356	-13.404	-0.02531	-9.204	0.29319	-19.612	-0.01793	15.124
-0.02239	-16.744	-0.02455	-13.42	-0.02628	-9.248	0.2922	-19.636	-0.01884	14.988
-0.02329	-16.928	-0.02555	-13.432	-0.02723	-9.336	0.29121	-19.652	-0.01975	14.856
-0.02421	-17.08	-0.02651	-13.5	-0.02818	-9.428	0.29022	-19.668	-0.02067	14.732
-0.0251	-17.264	-0.02745	-13.624	-0.02914	-9.488	0.28923	-19.696	-0.02159	14.616
-0.02597	-17.512	-0.0284	-13.716	-0.03014	-9.488	0.28825	-19.728	-0.02251	14.496
-0.02689	-17.656	-0.02938	-13.752	-0.0311	-9.572	0.28727	-19.764	-0.02343	14.372
-0.02777	-17.876	-0.03035	-13.816	-0.03212	-9.524	0.28629	-19.796	-0.02435	14.252
-0.02864	-18.1	-0.03128	-13.952	-0.03305	-9.648	0.2853	-19.812	-0.02528	14.148
-0.0295	-18.356	-0.03225	-14	-0.03397	-9.792	0.28431	-19.836	-0.0262	14.024
-0.03042	-18.504	-0.03317	-14.16	-0.03498	-9.772	0.28333	-19.868	-0.02712	13.904
-0.03132	-18.684	-0.03415	-14.192	-0.03595	-9.82	0.28234	-19.896	-0.02805	13.788
-0.0322	-18.904	-0.03512	-14.244	-0.0369	-9.916	0.28135	-19.912	-0.02899	13.704
-0.03307	-19.144	-0.03609	-14.3	-0.03781	-10.064	0.28036	-19.936	-0.02992	13.6
-0.03394	-19.376	-0.03703	-14.416	-0.03879	-10.096	0.27938	-19.964	-0.03085	13.48
-0.0348	-19.644	-0.03804	-14.404	-0.03979	-10.104	0.27839	-19.984	-0.03177	13.36
-0.03567	-19.872	-0.039	-14.484	-0.04071	-10.24	0.27741	-20.02	-0.0327	13.26
-0.03656	-20.08	-0.03991	-14.648	-0.04176	-10.156	0.27643	-20.056	-0.03363	13.144
-0.03743	-20.316	-0.04087	-14.724	-0.04267	-10.32	0.27545	-20.096	-0.03456	13.04
-0.03825	-20.632	-0.0418	-14.864	-0.04363	-10.376	0.27447	-20.124	-0.03548	12.92
-0.0391	-20.908	-0.04278	-14.888	-0.04461	-10.412	0.27347	-20.136	-0.03639	12.788
-0.03995	-21.184	-0.04367	-15.1	-0.04557	-10.484	0.27249	-20.168	-0.03731	12.668
-0.04081	-21.444	-0.04465	-15.136	-0.04655	-10.524	0.27151	-20.192	-0.03824	12.552
-0.04163	-21.764	-0.04557	-15.292	-0.04748	-10.644	0.27052	-20.216	-0.03915	12.416
-0.04246	-22.064	-0.04656	-15.316	-0.04843	-10.732	0.26953	-20.228	-0.04005	12.264
-0.0433	-22.368	-0.04752	-15.396	-0.04941	-10.772	0.26853	-20.236	-0.04097	12.14
-0.04415	-22.628	-0.04845	-15.528	-0.05039	-10.808	0.26753	-20.236	-0.04189	12.02
-0.04495	-22.996	-0.0494	-15.624	-0.05132	-10.92	0.26654	-20.252	-0.04283	11.932
-0.04576	-23.344	-0.05036	-15.692	-0.05227	-11.016	0.26555	-20.272	-0.04375	11.804
-0.04656	-23.712	-0.05127	-15.86	-0.05327	-11.004	0.26456	-20.3	-0.04467	11.688
-0.04737	-24.052	-0.05221	-15.988	-0.05423	-11.072	0.26358	-20.324	-0.0456	11.584
-0.04818	-24.392	-0.05314	-16.116	-0.05522	-11.096	0.26258	-20.336	-0.04652	11.456
-0.04897	-24.788	-0.05408	-16.22	-0.05619	-11.148	0.26159	-20.34	-0.04744	11.34
-0.04979	-25.104	-0.05501	-16.368	-0.05713	-11.256	0.2606	-20.364	-0.04837	11.228
-0.05056	-25.52	-0.05588	-16.612	-0.05813	-11.26	0.25962	-20.396	-0.04929	11.116
-0.05134	-25.92	-0.05682	-16.728	-0.059	-11.476	0.25864	-20.428	-0.05022	10.996
-0.05211	-26.344	-0.05773	-16.896	-0.05991	-11.632	0.25764	-20.436	-0.05113	10.864
-0.05287	-26.78	-0.05869	-16.976	-0.06089	-11.664	0.25665	-20.456	-0.05207	10.768
-0.05362	-27.236	-0.05958	-17.172	-0.06184	-11.76	0.25566	-20.472	-0.05301	10.676
-0.05437	-27.684	-0.06049	-17.36	-0.06285	-11.732	0.25466	-20.472	-0.05394	10.568
-0.05511	-28.168	-0.06139	-17.536	-0.06379	-11.848	0.25367	-20.5	-0.05485	10.436
-0.05585	-28.644	-0.0623	-17.716	-0.06466	-12.064	0.25269	-20.528	-0.05579	10.34
-0.05659	-29.116	-0.06319	-17.916	-0.06565	-12.08	0.2517	-20.552	-0.05672	10.24
-0.05733	-29.588	-0.06407	-18.148	-0.06666	-12.076	0.25071	-20.568	-0.05762	10.092
-0.05804	-30.112	-0.06497	-18.348	-0.06765	-12.084	0.24973	-20.596	-0.05854	9.964
-0.05873	-30.672	-0.06589	-18.5	-0.06857	-12.228	0.24874	-20.624	-0.05948	9.872
-0.05944	-31.196	-0.0668	-18.676	-0.0695	-12.34	0.24776	-20.652	-0.0604	9.756
-0.06014	-31.748	-0.06766	-18.924	-0.07044	-12.448	0.24677	-20.672	-0.06134	9.668
-0.06083	-32.304	-0.06853	-19.188	-0.0714	-12.516	0.24579	-20.7	-0.06228	9.568
-0.06152	-32.868	-0.06938	-19.468	-0.07238	-12.556	0.24478	-20.692	-0.0632	9.452
-0.0622	-33.46	-0.07025	-19.72	-0.07332	-12.664	0.24378	-20.692	-0.06412	9.32
-0.06286	-34.076	-0.07114	-19.916	-0.07427	-12.74	0.24279	-20.704	-0.06504	9.204
-0.06349	-34.748	-0.07201	-20.172	-0.07519	-12.884	0.2418	-20.728	-0.06597	9.104
-0.06416	-35.348	-0.07286	-20.46	-0.07611	-13.028	0.24082	-20.76	-0.06691	9.004
-0.06479	-36.024	-0.07369	-20.784	-0.07708	-13.08	0.23983	-20.784	-0.06784	8.892
-0.06542	-36.688	-0.07453	-21.088	-0.07801	-13.192	0.23884	-20.792	-0.06876	8.776
-0.06604	-37.384	-0.0754	-21.328	-0.07897	-13.272	0.23784	-20.808	-0.06968	8.66
-0.06668	-38.04	-0.07625	-21.628	-0.07988	-13.424	0.23686	-20.828	-0.07061	8.544
-0.06729	-38.744	-0.07706	-21.984	-0.08082	-13.536	0.23586	-20.84	-0.07155	8.464
-0.06792	-39.412	-0.07789	-22.3	-0.08172	-13.7	0.23487	-20.86	-0.07247	8.328
-0.06849	-40.2	-0.07871	-22.644	-0.08269	-13.752	0.23388	-20.872	-0.07338	8.2
-0.06907	-40.96	-0.07954	-22.972	-0.08359	-13.936	0.23288	-20.88	-0.07428	8.048
-0.06965	-41.72	-0.08036	-23.312	-0.08452	-14.044	0.23189	-20.888	-0.07522	7.948
-0.07024	-42.48	-0.08115	-23.72	-0.08544	-14.192	0.2309	-20.904	-0.07616	7.86
-0.0708	-43.28	-0.08195	-24.096	-0.08642	-14.228	0.22991	-20.932	-0.07708	7.736
-0.07138	-44.04	-0.08274	-24.488	-0.08733	-14.388	0.22892	-20.952	-0.07801	7.628
-0.07194	-44.84	-0.08354	-24.872	-0.08822	-14.576	0.22794	-20.98	-0.07893	7.52
-0.07248	-45.68	-0.08432	-25.3	-0.08916	-14.672	0.22695	-20.992	-0.07986	7.404
-0.07301	-46.52	-0.0851	-25.708	-0.09012	-14.752	0.22595	-21.004	-0.08079	7.3
-0.07353	-47.4	-0.08591	-26.068	-0.091	-14.964	0.22496	-21.024	-0.08171	7.176
-0.07405	-48.28	-0.08669	-26.492	-0.09196	-15.02	0.22398	-21.052	-0.08263	7.048
-0.07456	-49.16	-0.08745	-26.956	-0.09287	-15.188	0.22299	-21.076	-0.08355	6.94
-0.07508	-50.04	-0.08822	-27.384	-0.09377	-15.352	0.222	-21.084	-0.08448	6.832
-0.07557	-50.96	-0.08898	-27.848	-0.09467	-15.528	0.22101	-21.1	-0.08542	6.736
-0.07609	-51.84	-0.08973	-28.32	-0.09557	-15.696	0.22001	-21.112	-0.08635	6.628
-0.07658	-52.76	-0.09045	-28.86	-0.0965	-15.824	0.21902	-21.12	-0.08727	6.508
-0.07705	-53.72	-0.09121	-29.308	-0.0974	-15.992	0.21802	-21.128	-0.08821	6.408
-0.0775	-54.72	-0.09197	-29.78	-0.09824	-16.272	0.21703	-21.144	-0.08914	6.312
-0.078	-55.64	-0.0927	-30.288	-0.09917	-16.396	0.21604	-21.16	-0.09007	6.208
-0.07847	-56.6	-0.09344	-30.788	-0.10014	-16.46	0.21504	-21.16	-0.09101	6.104
-0.07894	-57.56	-0.09414	-31.352	-0.10106	-16.6	0.21404	-21.172	-0.09192	5.98
-0.07939	-58.56	-0.09487	-31.864	-0.10191	-16.848	0.21305	-21.184	-0.09284	5.852
-0.07984	-59.56	-0.09557	-32.444	-0.10282	-17.004	0.21206	-21.204	-0.09377	5.748
-0.08027	-60.6	-0.09626	-33.02	-0.10372	-17.184	0.21107	-21.224	-0.0947	5.636
-0.0807	-61.64	-0.09698	-33.56	-0.1046	-17.384	0.21008	-21.24	-0.09564	5.552
-0.08115	-62.64	-0.09767	-34.144	-0.10544	-17.676	0.20909	-21.248	-0.09658	5.452
-0.08158	-63.68	-0.09837	-34.728	-0.10636	-17.812	0.20809	-21.26	-0.09751	5.348
-0.082	-64.72	-0.09907	-35.304	-0.10725	-17.992	0.2071	-21.272	-0.09843	5.224
-0.08239	-65.84	-0.09973	-35.944	-0.10811	-18.24	0.20612	-21.3	-0.09936	5.124
-0.08282	-66.88	-0.10041	-36.552	-0.109	-18.44	0.20513	-21.32	-0.10029	5.008
-0.08322	-67.96	-0.10107	-37.196	-0.10984	-18.72	0.20414	-21.352	-0.1012	4.88
-0.08358	-69.12	-0.10176	-37.792	-0.11073	-18.912	0.20315	-21.368	-0.10213	4.768
-0.08399	-70.2	-0.1024	-38.468	-0.11164	-19.064	0.20216	-21.38	-0.10306	4.668
-0.08435	-71.36	-0.10304	-39.16	-0.11243	-19.424	0.20117	-21.4	-0.10402	4.604
-0.08471	-72.52	-0.10373	-39.756	-0.11335	-19.564	0.20018	-21.42	-0.10493	4.472
-0.08516	-73.52	-0.10435	-40.48	-0.11418	-19.868	0.19919	-21.436	-0.10585	4.348
-0.08553	-74.68	-0.10501	-41.12	-0.11499	-20.2	0.1982	-21.448	-0.10677	4.228
-0.08587	-75.88	-0.1057	-41.72	-0.1159	-20.356	0.1972	-21.452	-0.10769	4.104
-0.08623	-77.04	-0.10626	-42.56	-0.11679	-20.536	0.19621	-21.468	-0.10861	3.9784
-0.08657	-78.24	-0.10692	-43.2	-0.11761	-20.844	0.19522	-21.488	-0.10955	3.8912
-0.08693	-79.4	-0.10756	-43.88	-0.11847	-21.104	0.19423	-21.508	-0.11048	3.7832
-0.08727	-80.6	-0.10816	-44.64	-0.11932	-21.352	0.19324	-21.524	-0.11142	3.6948
-0.08763	-81.76	-0.10879	-45.36	-0.12014	-21.668	0.19225	-21.54	-0.11236	3.592
-0.08799	-82.92	-0.10939	-46.12	-0.12097	-21.972	0.19125	-21.548	-0.1133	3.5056
-0.08829	-84.2	-0.10993	-47	-0.12184	-22.196	0.19026	-21.556	-0.11422	3.3812
-0.08865	-85.36	-0.11057	-47.68	-0.12266	-22.504	0.18927	-21.58	-0.11513	3.2524
-0.08895	-86.64	-0.11113	-48.52	-0.12339	-22.968	0.18828	-21.604	-0.11604	3.1092
-0.08929	-87.84	-0.11177	-49.2	-0.12431	-23.12	0.1873	-21.628	-0.11697	2.996
-0.08961	-89.08	-0.11235	-50	-0.12517	-23.364	0.1863	-21.636	-0.1179	2.8996
-0.08992	-90.32	-0.11291	-50.84	-0.12594	-23.76	0.1853	-21.644	-0.11885	2.822
-0.09024	-91.56	-0.11349	-51.64	-0.12678	-24.028	0.18431	-21.66	-0.11976	2.6888
-0.09056	-92.8	-0.11409	-52.4	-0.1276	-24.352	0.18332	-21.676	-0.12069	2.5736
-0.09088	-94.04	-0.11467	-53.2	-0.12838	-24.724	0.18234	-21.704	-0.12161	2.4588
-0.0912	-95.28	-0.11523	-54.04	-0.12915	-25.124	0.18135	-21.72	-0.12255	2.3588
-0.09143	-96.68	-0.11575	-54.96	-0.12997	-25.444	0.18036	-21.744	-0.12347	2.2396
-0.0917	-98	-0.11635	-55.72	-0.13078	-25.768	0.17937	-21.76	-0.1244	2.1292
-0.09202	-99.24	-0.11689	-56.6	-0.13157	-26.132	0.17837	-21.764	-0.12532	2.012
-0.09229	-100.56	-0.11738	-57.56	-0.13238	-26.472	0.17738	-21.788	-0.12625	1.9084
-0.09257	-101.88	-0.11792	-58.44	-0.13317	-26.828	0.1764	-21.812	-0.12719	1.818
-0.09286	-103.16	-0.11854	-59.16	-0.13389	-27.328	0.17541	-21.832	-0.12812	1.7112
-0.09311	-104.52	-0.11908	-60.04	-0.13474	-27.584	0.17441	-21.84	-0.12905	1.5956
-0.09341	-105.8	-0.11957	-61	-0.13557	-27.876	0.17341	-21.844	-0.12998	1.4876
-0.09366	-107.16	-0.12013	-61.84	-0.13629	-28.364	0.17243	-21.864	-0.13089	1.3532
-0.09394	-108.48	-0.12067	-62.72	-0.13708	-28.732	0.17144	-21.892	-0.13181	1.238
-0.09421	-109.8	-0.12123	-63.56	-0.1378	-29.212	0.17046	-21.932	-0.13275	1.1488
-0.09451	-111.08	-0.12173	-64.52	-0.13858	-29.596	0.16948	-21.968	-0.13368	1.0352
-0.09471	-112.52	-0.12227	-65.4	-0.1394	-29.908	0.1685	-21.996	-0.13462	0.9384
-0.09503	-113.76	-0.12274	-66.4	-0.14012	-30.392	0.16751	-22.02	-0.13555	0.8416
-0.09524	-115.2	-0.12324	-67.36	-0.14084	-30.884	0.16653	-22.048	-0.13648	0.7296
-0.09549	-116.56	-0.12373	-68.32	-0.14167	-31.176	0.16554	-22.076	-0.13741	0.6232
-0.0957	-118	-0.12433	-69.08	-0.1424	-31.66	0.16456	-22.116	-0.13833	0.5092
-0.09602	-119.24	-0.12479	-70.12	-0.14314	-32.1	0.16357	-22.136	-0.13926	0.39772
-0.09627	-120.6	-0.12524	-71.16	-0.14389	-32.536	0.16259	-22.156	-0.14018	0.27856
-0.0965	-122	-0.12578	-72.04	-0.14465	-32.952	0.16161	-22.192	-0.14111	0.166
-0.09675	-123.36	-0.12628	-73	-0.14535	-33.476	0.16063	-22.228	-0.14202	0.03427
-0.097	-124.72	-0.12675	-74	-0.14616	-33.8	0.15965	-22.268	-0.14296	-0.06036
-0.09723	-126.12	-0.12723	-75	-0.14686	-34.332	0.15867	-22.308	-0.1439	-0.15248
-0.09751	-127.44	-0.12778	-75.84	-0.1476	-34.788	0.15768	-22.336	-0.14484	-0.2484
-0.09765	-129	-0.1282	-76.96	-0.14833	-35.26	0.1567	-22.372	-0.14576	-0.36848
-0.0979	-130.36	-0.12869	-77.92	-0.14903	-35.772	0.15572	-22.4	-0.14669	-0.4756
-0.09813	-131.76	-0.12913	-79	-0.14974	-36.284	0.15473	-22.412	-0.14761	-0.5912
-0.09834	-133.2	-0.12966	-79.88	-0.15043	-36.824	0.15375	-22.448	-0.14854	-0.7016
-0.09861	-134.52	-0.13008	-81	-0.15119	-37.232	0.15278	-22.504	-0.14946	-0.8236
-0.09873	-136.12	-0.13061	-81.88	-0.15187	-37.784	0.15179	-22.536	-0.15038	-0.9456
-0.09896	-137.52	-0.13103	-83	-0.15262	-38.232	0.15081	-22.572	-0.1513	-1.0664
-0.09915	-139	-0.13152	-83.96	-0.15329	-38.796	0.14983	-22.608	-0.15222	-1.1816
-0.09936	-140.44	-0.13202	-84.92	-0.15395	-39.4	0.14886	-22.652	-0.15315	-1.2968
-0.09957	-141.88	-0.13243	-86.04	-0.15464	-39.932	0.14789	-22.708	-0.15409	-1.3936
-0.0998	-143.28	-0.13276	-87.32	-0.15535	-40.44	0.14692	-22.76	-0.15502	-1.492
-0.1	-144.72	-0.13336	-88.08	-0.15612	-40.84	0.14594	-22.804	-0.15593	-1.6364
-0.10026	-146.08	-0.13377	-89.2	-0.15677	-41.44	0.14497	-22.856	-0.15685	-1.758
-0.10044	-147.56	-0.13414	-90.4	-0.15747	-41.96	0.14399	-22.892	-0.1578	-1.8276
-0.10061	-149.08	-0.13455	-91.52	-0.15811	-42.6	0.14302	-22.948	-0.15874	-1.9268
-0.10081	-150.52	-0.13505	-92.48	-0.15883	-43.08	0.14206	-23.012	-0.15966	-2.0416
-0.10107	-151.88	-0.13554	-93.44	-0.15948	-43.68	0.1411	-23.084	-0.16058	-2.1592
-0.10119	-153.48	-0.136	-94.48	-0.16019	-44.2	0.14012	-23.136	-0.16153	-2.2336
-0.10137	-154.96	-0.13643	-95.56	-0.16084	-44.8	0.13916	-23.196	-0.16246	-2.3436
-0.10158	-156.4	-0.13695	-96.48	-0.1614	-45.56	0.13819	-23.248	-0.16338	-2.4632
-0.10174	-157.92	-0.13723	-97.84	-0.16213	-46.04	0.13722	-23.316	-0.16429	-2.5984
-0.10195	-159.36	-0.13769	-98.88	-0.16278	-46.64	0.13626	-23.388	-0.16521	-2.7316
-0.10216	-160.8	-0.13814	-99.92	-0.16348	-47.16	0.13531	-23.472	-0.16613	-2.8476
-0.10228	-162.4	-0.13858	-101	-0.16414	-47.76	0.13435	-23.548	-0.16705	-2.9768
-0.10247	-163.88	-0.13886	-102.36	-0.16484	-48.28	0.13339	-23.624	-0.16798	-3.0816
-0.1027	-165.28	-0.13946	-103.12	-0.16549	-48.88	0.13243	-23.7	-0.16891	-3.1836
-0.10279	-166.92	-0.13973	-104.52	-0.16599	-49.76	0.13147	-23.76	-0.16983	-3.3124
-0.103	-168.36	-0.1401	-105.72	-0.16676	-50.16	0.13051	-23.844	-0.17076	-3.4068
-0.10321	-169.8	-0.14072	-106.44	-0.16737	-50.84	0.12956	-23.932	-0.1717	-3.5116
-0.10331	-171.44	-0.14113	-107.56	-0.16795	-51.56	0.12861	-24.012	-0.17263	-3.6064
-0.10349	-172.92	-0.14146	-108.84	-0.16865	-52.08	0.12765	-24.092	-0.17357	-3.7092
-0.10372	-174.32	-0.14191	-109.88	-0.16922	-52.84	0.1267	-24.18	-0.1745	-3.816
-0.10391	-175.8	-0.1423	-111.04	-0.1698	-53.56	0.12575	-24.28	-0.17542	-3.9312
-0.10396	-177.52	-0.14261	-112.36	-0.17044	-54.2	0.12482	-24.392	-0.17636	-4.028
-0.10422	-178.88	-0.14302	-113.48	-0.17114	-54.72	0.12388	-24.508	-0.17728	-4.144
-0.10438	-180.4	-0.1435	-114.48	-0.17163	-55.6	0.12295	-24.632	-0.1782	-4.272
-0.1045	-182	-0.14401	-115.4	-0.17222	-56.32	0.122	-24.728	-0.17911	-4.4
-0.10471	-183.44	-0.1443	-116.76	-0.17294	-56.8	0.12106	-24.832	-0.18003	-4.52
-0.10481	-185.08	-0.14465	-118	-0.1735	-57.56	0.12013	-24.956	-0.18095	-4.648
-0.10497	-186.6	-0.14504	-119.16	-0.17402	-58.4	0.1192	-25.092	-0.18188	-4.756
-0.10513	-188.12	-0.14547	-120.24	-0.17477	-58.84	0.11828	-25.228	-0.18282	-4.852
-0.1053	-189.64	-0.14582	-121.48	-0.17522	-59.8	0.11735	-25.36	-0.18377	-4.928
-0.10548	-191.12	-0.14634	-122.4	-0.17585	-60.44	0.11642	-25.488	-0.1847	-5.028
-0.1056	-192.72	-0.14669	-123.64	-0.17646	-61.12	0.11549	-25.624	-0.18563	-5.14
-0.10572	-194.32	-0.14702	-124.92	-0.17709	-61.76	0.11457	-25.772	-0.18655	-5.252
-0.10582	-195.96	-0.1473	-126.28	-0.17779	-62.28	0.11366	-25.932	-0.18747	-5.372
-0.10607	-197.32	-0.1478	-127.24	-0.1784	-62.96	0.11275	-26.092	-0.18839	-5.496
-0.10622	-198.88	-0.14813	-128.52	-0.17889	-63.84	0.11183	-26.244	-0.18933	-5.596
-0.10629	-200.56	-0.14854	-129.64	-0.17952	-64.48	0.11092	-26.404	-0.19025	-5.72
-0.10641	-202.16	-0.14895	-130.76	-0.18018	-65.08	0.11001	-26.568	-0.19117	-5.836
-0.10666	-203.52	-0.14924	-132.12	-0.1806	-66.08	0.10912	-26.768	-0.19209	-5.952
-0.10678	-205.12	-0.14969	-133.16	-0.18105	-67.04	0.10823	-26.968	-0.19301	-6.076
-0.10693	-206.68	-0.1501	-134.28	-0.18166	-67.72	0.10733	-27.148	-0.19394	-6.184
-0.10711	-208.16	-0.15039	-135.64	-0.18213	-68.64	0.10643	-27.336	-0.19488	-6.284
-0.10712	-209.96	-0.15093	-136.52	-0.18279	-69.24	0.10554	-27.524	-0.1958	-6.396
-0.10724	-211.56	-0.15119	-137.92	-0.18347	-69.8	0.10466	-27.74	-0.19673	-6.508
-0.10741	-213.08	-0.15158	-139.08	-0.18389	-70.8	0.10377	-27.944	-0.19765	-6.624
-0.10759	-214.56	-0.15183	-140.52	-0.18455	-71.4	0.1029	-28.184	-0.19857	-6.752
-0.10782	-215.96	-0.15236	-141.4	-0.18506	-72.24	0.10204	-28.432	-0.19949	-6.872
-0.10794	-217.56	-0.1525	-143.04	-0.18569	-72.88	0.10119	-28.704	-0.20041	-7
-0.10791	-219.44	-0.153	-144	-0.18619	-73.76	0.10034	-28.988	-0.20135	-7.088
-0.10805	-221	-0.15322	-145.48	-0.18666	-74.68	0.09951	-29.288	-0.20228	-7.196
-0.10819	-222.56	-0.1537	-146.48	-0.18708	-75.68	0.09868	-29.6	-0.2032	-7.312
-0.10838	-224.04	-0.15401	-147.8	-0.18774	-76.28	0.09787	-29.948	-0.20413	-7.424
-0.10854	-225.56	-0.15437	-149	-0.18846	-76.76	0.09707	-30.312	-0.20505	-7.548
-0.10866	-227.16	-0.15454	-150.6	-0.18875	-78	0.09628	-30.684	-0.20595	-7.692
-0.10869	-228.92	-0.15497	-151.68	-0.18929	-78.8	0.09549	-31.076	-0.20688	-7.8
-0.10875	-230.64	-0.15528	-153	-0.19004	-79.24	0.09472	-31.488	-0.20783	-7.872
-0.10907	-231.88	-0.15588	-153.76	-0.19039	-80.36	0.09395	-31.912	-0.20877	-7.964
-0.1091	-233.64	-0.15599	-155.44	-0.19103	-81	0.0932	-32.368	-0.2097	-8.08
-0.10926	-235.16	-0.15651	-156.36	-0.19143	-82.04	0.09246	-32.84	-0.21062	-8.196
-0.10934	-236.84	-0.15669	-157.92	-0.19204	-82.72	0.09171	-33.288	-0.21156	-8.296
-0.10946	-238.44	-0.15702	-159.2	-0.19262	-83.44	0.09096	-33.752	-0.21249	-8.4
-0.10964	-239.92	-0.15766	-159.88	-0.19328	-84.04	0.09024	-34.252	-0.2134	-8.528
-0.10983	-241.4	-0.15786	-161.4	-0.1935	-85.4	0.08951	-34.748	-0.21432	-8.656
-0.10995	-243	-0.15803	-163	-0.19397	-86.32	0.08881	-35.288	-0.21525	-8.768
-0.10989	-244.92	-0.15846	-164.08	-0.19453	-87.08	0.08809	-35.808	-0.21618	-8.876
-0.11006	-246.44	-0.159	-164.96	-0.19512	-87.8	0.08737	-36.316	-0.21711	-8.972
-0.1102	-248	-0.15909	-166.68	-0.19547	-88.92	0.08667	-36.848	-0.21803	-9.092
-0.11034	-249.56	-0.15944	-167.92	-0.19617	-89.44	0.08595	-37.364	-0.21895	-9.216
-0.11042	-251.24	-0.15966	-169.4	-0.19678	-90.12	0.08525	-37.908	-0.21988	-9.324
-0.11052	-252.88	-0.16008	-170.52	-0.19705	-91.4	0.08454	-38.44	-0.2208	-9.444
-0.11064	-254.48	-0.16055	-171.52	-0.19758	-92.2	0.08383	-38.964	-0.22172	-9.564
-0.11089	-255.84	-0.16073	-173.08	-0.19822	-92.84	0.08311	-39.464	-0.22263	-9.704
-0.11114	-257.2	-0.16106	-174.36	-0.19862	-93.88	0.08239	-39.98	-0.22356	-9.82
-0.11108	-259.12	-0.1616	-175.24	-0.19911	-94.76	0.08166	-40.48	-0.22449	-9.924
-0.11109	-260.92	-0.16186	-176.64	-0.19947	-95.88	0.08095	-41	-0.22543	-10.004
-0.11124	-262.48	-0.16238	-177.56	-0.20024	-96.28	0.08024	-41.52	-0.22637	-10.108
-0.11131	-264.16	-0.1625	-179.24	-0.2005	-97.56	0.07952	-42.04	-0.2273	-10.204
-0.11134	-265.92	-0.16281	-180.56	-0.20086	-98.68	0.07881	-42.56	-0.22822	-10.336
-0.11153	-267.4	-0.16318	-181.76	-0.20126	-99.72	0.07809	-43.08	-0.22914	-10.452
-0.11167	-268.96	-0.1635	-183.04	-0.2018	-100.52	0.07736	-43.56	-0.23007	-10.56
-0.11173	-270.68	-0.1636	-184.76	-0.20216	-101.64	0.07667	-44.12	-0.23099	-10.68
-0.1118	-272.36	-0.16395	-186	-0.20261	-102.6	0.07593	-44.6	-0.23191	-10.804
-0.11194	-273.92	-0.16445	-186.96	-0.20319	-103.32	0.07522	-45.12	-0.23284	-10.916
-0.11202	-275.6	-0.16467	-188.44	-0.20371	-104.16	0.0745	-45.64	-0.23377	-11.024
-0.11227	-276.96	-0.16512	-189.48	-0.20416	-105.12	0.07377	-46.12	-0.23469	-11.136
-0.11228	-278.76	-0.16535	-190.96	-0.20472	-105.88	0.07305	-46.64	-0.23562	-11.252
-0.11247	-280.24	-0.16569	-192.2	-0.20517	-106.84	0.07234	-47.16	-0.23652	-11.4
-0.11254	-281.92	-0.16617	-193.2	-0.2058	-107.48	0.0716	-47.64	-0.23743	-11.528
-0.11238	-284.04	-0.16622	-195	-0.20604	-108.8	0.07087	-48.12	-0.23837	-11.628
-0.11276	-285.16	-0.16647	-196.44	-0.20649	-109.76	0.07015	-48.64	-0.2393	-11.732
-0.11271	-287.08	-0.16692	-197.48	-0.20675	-111.04	0.06942	-49.12	-0.24023	-11.844
-0.11289	-288.56	-0.16734	-198.6	-0.20729	-111.84	0.0687	-49.64	-0.24115	-11.964
-0.11279	-290.56	-0.16745	-200.28	-0.20774	-112.8	0.06797	-50.12	-0.24207	-12.088
-0.11287	-292.24	-0.16793	-201.28	-0.2084	-113.4	0.06725	-50.64	-0.24299	-12.2
-0.11316	-293.52	-0.16798	-203.08	-0.20903	-114.04	0.06652	-51.12	-0.2439	-12.348
-0.1132	-295.28	-0.16846	-204.08	-0.20902	-115.8	0.06578	-51.6	-0.24481	-12.484
-0.11332	-296.88	-0.16889	-205.16	-0.20944	-116.8	0.06507	-52.12	-0.24573	-12.608
-0.1135	-298.36	-0.16918	-206.52	-0.20984	-117.84	0.06433	-52.6	-0.24666	-12.704
-0.11351	-300.16	-0.1694	-208	-0.21047	-118.48	0.06359	-53.08	-0.2476	-12.804
-0.11354	-301.92	-0.16943	-209.84	-0.21111	-119.12	0.06286	-53.56	-0.24853	-12.908
-0.1138	-303.28	-0.17003	-210.6	-0.21128	-120.56	0.06214	-54.08	-0.24944	-13.048
-0.11378	-305.12	-0.17015	-212.28	-0.21173	-121.52	0.06141	-54.56	-0.25037	-13.148
-0.11382	-306.88	-0.17061	-213.32	-0.2122	-122.44	0.06067	-55.04	-0.2513	-13.264
-0.11402	-308.32	-0.17115	-214.2	-0.21244	-123.76	0.05991	-55.48	-0.25223	-13.364
-0.11425	-309.72	-0.17147	-215.48	-0.21289	-124.72	0.0592	-56	-0.25317	-13.46
-0.11435	-311.36	-0.17155	-217.24	-0.21361	-125.2	0.05846	-56.48	-0.25406	-13.616
-0.11454	-312.84	-0.17165	-218.96	-0.21385	-126.52	0.05773	-56.96	-0.25498	-13.748
-0.11437	-314.96	-0.17195	-220.28	-0.21416	-127.72	0.05699	-57.44	-0.25589	-13.88
-0.11434	-316.84	-0.1722	-221.72	-0.21443	-129	0.05623	-57.88	-0.25681	-14.004
-0.11461	-318.16	-0.17263	-222.8	-0.21494	-129.84	0.0555	-58.36	-0.25774	-14.108
-0.11445	-320.28	-0.17306	-223.88	-0.21544	-130.72	0.05478	-58.88	-0.25866	-14.236
-0.11476	-321.52	-0.1735	-224.96	-0.21575	-131.92	0.05405	-59.36	-0.25959	-14.344
-0.11493	-323.04	-0.17345	-226.96	-0.21624	-132.8	0.05329	-59.8	-0.26052	-14.44
-0.11487	-324.96	-0.17388	-228.04	-0.2166	-133.92	0.05255	-60.28	-0.26146	-14.536
-0.11506	-326.44	-0.17395	-229.8	-0.21727	-134.48	0.0518	-60.72	-0.26238	-14.652
-0.11502	-328.32	-0.17412	-231.4	-0.21752	-135.8	0.05106	-61.2	-0.2633	-14.78
-0.11499	-330.2	-0.17484	-231.92	-0.21794	-136.8	0.05032	-61.68	-0.26423	-14.884
-0.11529	-331.48	-0.17488	-233.76	-0.21873	-137.16	0.04957	-62.12	-0.26515	-15.008
-0.11536	-333.16	-0.1752	-235.04	-0.21861	-139.12	0.04883	-62.6	-0.26605	-15.16
-0.11553	-334.68	-0.17526	-236.84	-0.21885	-140.44	0.04809	-63.08	-0.26698	-15.268
-0.11534	-336.84	-0.17575	-237.8	-0.21955	-140.96	0.04736	-63.56	-0.2679	-15.392
-0.11552	-338.32	-0.17623	-238.8	-0.21961	-142.6	0.0466	-64	-0.26881	-15.532
-0.11573	-339.76	-0.17673	-239.76	-0.22051	-142.76	0.04584	-64.44	-0.26974	-15.628
-0.11557	-341.88	-0.17691	-241.32	-0.22073	-144.12	0.04511	-64.92	-0.27069	-15.712
-0.11555	-343.72	-0.17707	-242.92	-0.22095	-145.48	0.04437	-65.4	-0.27162	-15.816
-0.1157	-345.28	-0.17719	-244.6	-0.22144	-146.36	0.04361	-65.84	-0.27255	-15.928
-0.11577	-346.96	-0.1773	-246.28	-0.22164	-147.76	0.04288	-66.32	-0.27348	-16.036
-0.11602	-348.32	-0.17805	-246.76	-0.22234	-148.28	0.04214	-66.8	-0.27439	-16.164
-0.11608	-350.04	-0.17809	-248.6	-0.22253	-149.68	0.04138	-67.24	-0.27531	-16.296
-0.11611	-351.8	-0.17856	-249.6	-0.22296	-150.68	0.04062	-67.68	-0.27623	-16.416
-0.11612	-353.6	-0.17872	-251.2	-0.22325	-151.92	0.03987	-68.12	-0.27713	-16.564
-0.11668	-354.4	-0.17901	-252.56	-0.22388	-152.56	0.03911	-68.56	-0.27805	-16.692
-0.11645	-356.64	-0.17891	-254.64	-0.22437	-153.44	0.03835	-69	-0.27897	-16.812
-0.1165	-358.36	-0.17943	-255.56	-0.22452	-154.92	0.03759	-69.44	-0.27989	-16.936
-0.11642	-360.32	-0.18007	-256.24	-0.22508	-155.68	0.03683	-69.88	-0.28081	-17.048
-0.11643	-362.12	-0.18026	-257.8	-0.22558	-156.56	0.03608	-70.32	-0.28173	-17.172
-0.11658	-363.68	-0.18037	-259.48	-0.22566	-158.16	0.03532	-70.76	-0.28266	-17.276
-0.11696	-364.8	-0.1806	-260.96	-0.2259	-159.48	0.03456	-71.2	-0.28358	-17.404
-0.11666	-367.16	-0.1808	-262.48	-0.22623	-160.64	0.0338	-71.64	-0.28449	-17.544
-0.11678	-368.76	-0.181	-264	-0.22652	-161.88	0.03302	-72.04	-0.28542	-17.644
-0.11695	-370.28	-0.18112	-265.68	-0.22738	-162.12	0.03226	-72.48	-0.28633	-17.784
-0.11707	-371.88	-0.18117	-267.48	-0.22751	-163.64	0.03151	-72.92	-0.28725	-17.908
-0.11721	-373.44	-0.18201	-267.8	-0.22779	-164.88	0.0307	-73.28	-0.28817	-18.032
-0.11713	-375.4	-0.18225	-269.24	-0.22817	-165.96	0.02995	-73.72	-0.2891	-18.14
-0.11747	-376.6	-0.18243	-270.8	-0.22874	-166.72	0.02917	-74.12	-0.29003	-18.24
-0.11748	-378.4	-0.18259	-272.4	-0.22893	-168.12	0.02841	-74.56	-0.29095	-18.356
-0.11729	-380.56	-0.18313	-273.28	-0.22924	-169.32	0.02765	-75	-0.29187	-18.484
-0.11748	-382.04	-0.1832	-275.04	-0.22925	-171.04	0.02689	-75.44	-0.29279	-18.608
-0.11762	-383.6	-0.18368	-276.04	-0.22979	-171.84	0.02611	-75.84	-0.29372	-18.716
-0.11778	-385.12	-0.18415	-277.04	-0.23008	-173.08	0.02533	-76.24	-0.29463	-18.848
-0.11817	-386.24	-0.18404	-279.16	-0.23067	-173.8	0.02453	-76.6	-0.29555	-18.964
-0.1178	-388.72	-0.18435	-280.48	-0.2307	-175.48	0.02377	-77.04	-0.29647	-19.1
-0.11779	-390.56	-0.18476	-281.6	-0.23158	-175.68	0.02299	-77.44	-0.2974	-19.2
-0.11807	-391.88	-0.18498	-283.08	-0.23146	-177.64	0.02223	-77.88	-0.2983	-19.36
-0.11794	-393.92	-0.18531	-284.36	-0.23239	-177.76	0.02143	-78.24	-0.2992	-19.5
-0.1182	-395.28	-0.18541	-286.08	-0.23267	-179	0.02065	-78.64	-0.30014	-19.592
-0.11843	-396.68	-0.18576	-287.32	-0.23278	-180.56	0.01987	-79.04	-0.30106	-19.712
-0.11828	-398.76	-0.18598	-288.8	-0.23306	-181.8	0.01909	-79.44	-0.30197	-19.856
-0.11816	-400.8	-0.18585	-290.96	-0.23317	-183.36	0.01831	-79.84	-0.30288	-20
-0.11828	-402.4	-0.18638	-291.84	-0.23366	-184.24	0.01753	-80.24	-0.30381	-20.096
-0.1184	-404	-0.18657	-293.4	-0.23436	-184.76	0.01675	-80.64	-0.30474	-20.212
-0.1183	-406	-0.18708	-294.32	-0.2346	-186.08	0.01597	-81.04	-0.30566	-20.332
-0.11842	-407.6	-0.18714	-296.12	-0.23468	-187.68	0.01519	-81.44	-0.30657	-20.468
-0.11876	-408.8	-0.18761	-297.12	-0.23499	-188.88	0.01441	-81.84	-0.30748	-20.596
-0.11888	-410.4	-0.1883	-297.72	-0.23524	-190.2	0.01361	-82.2	-0.30842	-20.696
-0.11856	-412.8	-0.18818	-299.84	-0.2358	-190.96	0.01283	-82.6	-0.30935	-20.8
-0.1189	-414	-0.18795	-302.2	-0.23597	-192.4	0.01203	-82.96	-0.31027	-20.928
-0.1188	-416	-0.1884	-303.24	-0.23628	-193.6	0.01123	-83.32	-0.31118	-21.052
-0.11892	-417.6	-0.18835	-305.24	-0.23657	-194.84	0.01045	-83.72	-0.3121	-21.176
-0.11904	-419.2	-0.18916	-305.6	-0.23711	-195.64	0.00964	-84.08	-0.31301	-21.324
-0.11916	-420.8	-0.18898	-307.84	-0.23719	-197.24	0.00886	-84.48	-0.31392	-21.456
-0.11906	-422.8	-0.1894	-308.96	-0.23727	-198.84	0.00804	-84.8	-0.31484	-21.58
-0.1194	-424	-0.18977	-310.16	-0.23788	-199.52	0.00726	-85.2	-0.31575	-21.716
-0.11952	-425.6	-0.1898	-312	-0.2383	-200.52	0.00648	-85.6	-0.31668	-21.824
-0.11942	-427.6	-0.19021	-313.12	-0.23854	-201.84	0.00568	-85.96	-0.31762	-21.908
-0.11932	-429.6	-0.19054	-314.4	-0.23897	-202.84	0.0049	-86.36	-0.31853	-22.052
-0.11922	-431.6	-0.19081	-315.8	-0.23886	-204.76	0.0041	-86.72	-0.31945	-22.176
-0.11956	-432.8	-0.19185	-315.72	-0.23949	-205.4	0.00329	-87.08	-0.32039	-22.264
-0.11946	-434.8	-0.1914	-318.48	-0.24033	-205.68	0.00249	-87.44	-0.3213	-22.404
-0.11936	-436.8	-0.1912	-320.76	-0.24057	-207	0.00169	-87.8	-0.3222	-22.552
-0.11948	-438.4	-0.19155	-322	-0.24089	-208.2	0.000888	-88.16	-0.32312	-22.668
-0.1196	-440	-0.19196	-323.12	-0.24078	-210.12	8.6e-05	-88.52	-0.32405	-22.784
-0.11972	-441.6	-0.19235	-324.28	-0.24118	-211.16	-0.000716	-88.88	-0.32496	-22.916
-0.11984	-443.2	-0.19266	-325.6	-0.2411	-213.04	-0.00152	-89.24	-0.32587	-23.052
-0.11974	-445.2	-0.1928	-327.24	-0.24144	-214.2	-0.00232	-89.6	-0.32678	-23.192
-0.12008	-446.4	-0.193	-328.76	-0.24253	-214.04	-0.00312	-89.96	-0.3277	-23.32
-0.11998	-448.4	-0.1932	-330.28	-0.24286	-215.2	-0.00388	-90.4	-0.32861	-23.452
-0.1201	-450	-0.19403	-330.6	-0.24271	-217.2	-0.0047	-90.72	-0.32953	-23.58
-0.12	-452	-0.19375	-333.04	-0.24325	-218	-0.00553	-91.04	-0.33045	-23.692
-0.1199	-454	-0.19442	-333.68	-0.24335	-219.56	-0.00633	-91.4	-0.33138	-23.796
-0.12024	-455.2	-0.19397	-336.44	-0.24327	-221.44	-0.00713	-91.76	-0.33228	-23.96
-0.12014	-457.2	-0.19463	-337.08	-0.24397	-221.96	-0.00793	-92.12	-0.33319	-24.084
-0.1207	-458	-0.19452	-339.2	-0.24438	-223	-0.00871	-92.52	-0.3341	-24.228
-0.1206	-460	-0.19544	-339.36	-0.2445	-224.52	-0.00949	-92.92	-0.335	-24.376
-0.1205	-462	-0.19539	-341.36	-0.24511	-225.2	-0.0103	-93.28	-0.33593	-24.492
-0.12062	-463.6	-0.19538	-343.28	-0.24505	-227.04	-0.01112	-93.6	-0.33687	-24.584
-0.12074	-465.2	-0.19585	-344.28	-0.24591	-227.28	-0.01192	-93.96	-0.33779	-24.696
-0.12086	-466.8	-0.19597	-345.96	-0.24533	-230.04	-0.01275	-94.28	-0.33871	-24.816
-0.12098	-468.4	-0.19577	-348.24	-0.24584	-230.88	-0.01355	-94.64	-0.33963	-24.94
-0.1211	-470	-0.19616	-349.4	-0.2465	-231.48	-0.01435	-95	-0.34055	-25.064
-0.12056	-472.8	-0.19635	-350.96	-0.24646	-233.28	-0.01515	-95.36	-0.34148	-25.176
-0.1209	-474	-0.19714	-351.36	-0.24693	-234.2	-0.01593	-95.76	-0.34239	-25.312
-0.12058	-476.4	-0.19677	-353.96	-0.24718	-235.52	-0.01678	-96.04	-0.34328	-25.476
-0.12136	-476.8	-0.19748	-354.52	-0.2468	-237.92	-0.0176	-96.36	-0.3442	-25.604
-0.12104	-479.2	-0.19774	-355.92	-0.24768	-238.12	-0.01838	-96.76	-0.34513	-25.712
-0.12116	-480.8	-0.19824	-356.88	-0.24783	-239.6	-0.01918	-97.12	-0.34605	-25.832
-0.12128	-482.4	-0.19764	-359.92	-0.24798	-241.08	-0.02001	-97.44	-0.34697	-25.956
-0.12118	-484.4	-0.199	-359.24	-0.24778	-243.16	-0.02079	-97.84	-0.34788	-26.092
-0.12108	-486.4	-0.19868	-361.76	-0.24848	-243.68	-0.02161	-98.16	-0.3488	-26.216
-0.12098	-488.4	-0.19894	-363.16	-0.24925	-244.08	-0.02241	-98.52	-0.34973	-26.32
-0.12132	-489.6	-0.19887	-365.2	-0.24959	-245.24	-0.02322	-98.88	-0.35064	-26.456
-0.12144	-491.2	-0.19945	-366	-0.24978	-246.64	-0.02402	-99.24	-0.35153	-26.624
-0.12178	-492.4	-0.19951	-367.8	-0.24982	-248.32	-0.0248	-99.64	-0.35244	-26.752
-0.12124	-495.2	-0.19948	-369.76	-0.25049	-248.88	-0.0256	-100	-0.35338	-26.856
-0.12136	-496.8	-0.19987	-370.92	-0.25057	-250.48	-0.02642	-100.32	-0.35428	-26.996
-0.1217	-498	-0.2004	-371.8	-0.25038	-252.56	-0.0272	-100.72	-0.35521	-27.104
-0.1216	-500	-0.20023	-374.04	-0.25126	-252.76	-0.02803	-101.04	-0.35614	-27.216
-0.12194	-501.2	-0.20091	-374.64	-0.25081	-255.28	-0.02883	-101.4	-0.35705	-27.352
-0.1214	-504	-0.20032	-377.68	-0.25135	-256.08	-0.02961	-101.8	-0.35796	-27.484
-0.12196	-504.8	-0.20102	-378.24	-0.25143	-257.68	-0.03041	-102.16	-0.35888	-27.608
-0.12186	-506.8	-0.20123	-379.76	-0.25147	-259.36	-0.03121	-102.52	-0.3598	-27.728
-0.1222	-508	-0.20174	-380.68	-0.25219	-259.84	-0.03202	-102.88	-0.36072	-27.848
-0.1221	-510	-0.20207	-381.96	-0.25248	-261.08	-0.0328	-103.28	-0.36164	-27.972
-0.12178	-512.4	-0.20198	-384.04	-0.25355	-260.96	-0.03362	-103.6	-0.36254	-28.124
-0.12212	-513.6	-0.20214	-385.64	-0.25344	-262.88	-0.0344	-104	-0.36346	-28.252
-0.12202	-515.6	-0.20272	-386.44	-0.25357	-264.4	-0.03518	-104.4	-0.36439	-28.36
-0.12192	-517.6	-0.20252	-388.72	-0.2537	-265.92	-0.03596	-104.8	-0.3653	-28.492
-0.12182	-519.6	-0.20359	-388.6	-0.25375	-267.56	-0.03674	-105.2	-0.36618	-28.672
-0.12194	-521.2	-0.20318	-391.28	-0.25365	-269.48	-0.03752	-105.6	-0.36708	-28.832
-0.12206	-522.8	-0.20319	-393.16	-0.25447	-269.8	-0.0383	-106	-0.36801	-28.94
-0.12218	-524.4	-0.20318	-395.08	-0.25494	-270.72	-0.03906	-106.44	-0.36895	-29.032
-0.1223	-526	-0.20378	-395.84	-0.25532	-271.8	-0.03986	-106.8	-0.36984	-29.192
-0.12242	-527.6	-0.2046	-396.2	-0.25551	-273.2	-0.04064	-107.2	-0.37077	-29.296
-0.12254	-529.2	-0.20431	-398.64	-0.25554	-274.88	-0.04144	-107.56	-0.37168	-29.436
-0.12266	-530.8	-0.20439	-400.4	-0.25602	-275.8	-0.04222	-107.96	-0.37257	-29.608
-0.12256	-532.8	-0.20497	-401.2	-0.25591	-277.72	-0.04298	-108.4	-0.3735	-29.712
-0.12202	-535.6	-0.20492	-403.2	-0.25636	-278.68	-0.04376	-108.8	-0.37442	-29.832
-0.12214	-537.2	-0.20592	-403.2	-0.25653	-280.12	-0.04454	-109.2	-0.37533	-29.98
-0.1227	-538	-0.20545	-406	-0.257	-281.04	-0.04532	-109.6	-0.37622	-30.14
-0.1226	-540	-0.2054	-408	-0.25671	-283.28	-0.0461	-110	-0.37715	-30.248
-0.12294	-541.2	-0.20577	-409.2	-0.25781	-283.12	-0.04688	-110.4	-0.37805	-30.4
-0.12262	-543.6	-0.20593	-410.8	-0.25736	-285.64	-0.04768	-110.76	-0.37899	-30.492
-0.12318	-544.4	-0.20651	-411.6	-0.2584	-285.56	-0.04848	-111.12	-0.37992	-30.6
-0.1233	-546	-0.20583	-414.8	-0.25802	-287.96	-0.04924	-111.56	-0.38082	-30.756
-0.12298	-548.4	-0.20725	-414	-0.25872	-288.48	-0.05	-112	-0.38175	-30.852
-0.12266	-550.8	-0.20762	-415.2	-0.25791	-291.64	-0.0508	-112.36	-0.38268	-30.968
-0.12322	-551.6	-0.20736	-417.6	-0.259	-291.48	-0.05158	-112.76	-0.38358	-31.12
-0.12312	-553.6	-0.20689	-420.4	-0.25915	-292.96	-0.05236	-113.16	-0.38449	-31.26
-0.12324	-555.2	-0.20768	-420.8	-0.25918	-294.64	-0.05314	-113.56	-0.38539	-31.404
-0.12314	-557.2	-0.20826	-421.6	-0.26	-294.96	-0.05388	-114.04	-0.38631	-31.532
-0.12304	-559.2	-0.208	-424	-0.25964	-297.32	-0.05468	-114.4	-0.38725	-31.616
-0.1236	-560	-0.20795	-426	-0.25974	-298.88	-0.05544	-114.84	-0.38814	-31.784
-0.12328	-562.4	-0.20853	-426.8	-0.26022	-299.8	-0.05622	-115.24	-0.38905	-31.928
-0.12318	-564.4	-0.20869	-428.4	-0.26018	-301.6	-0.05698	-115.68	-0.38995	-32.076
-0.1233	-566	-0.20906	-429.6	-0.26005	-303.56	-0.05776	-116.08	-0.39086	-32.22
-0.1232	-568	-0.20922	-431.2	-0.26138	-303	-0.05854	-116.48	-0.39178	-32.34
-0.12332	-569.6	-0.20917	-433.2	-0.26152	-304.48	-0.05929	-116.92	-0.39269	-32.48
-0.12366	-570.8	-0.20912	-435.2	-0.26183	-305.68	-0.06005	-117.36	-0.39361	-32.588
-0.12334	-573.2	-0.20991	-435.6	-0.26242	-306.4	-0.06083	-117.76	-0.39452	-32.724
-0.1239	-574	-0.21007	-437.2	-0.26183	-309.16	-0.06157	-118.24	-0.39544	-32.852
-0.12314	-577.2	-0.21065	-438	-0.26168	-311.16	-0.0623	-118.72	-0.39636	-32.972
-0.12348	-578.4	-0.21102	-439.2	-0.26284	-310.88	-0.06311	-119.08	-0.39725	-33.136
-0.1236	-580	-0.21076	-441.6	-0.26194	-314.2	-0.06384	-119.56	-0.39817	-33.268
-0.12306	-582.8	-0.21134	-442.4	-0.26197	-315.88	-0.0646	-120	-0.39909	-33.388
-0.12362	-583.6	-0.2115	-444	-0.26331	-315.28	-0.06534	-120.48	-0.4	-33.528
-0.12352	-585.6	-0.21229	-444.4	-0.26339	-316.88	-0.06609	-120.92	-0.4009	-33.672
-0.12364	-587.2	-0.2114	-448	-0.26297	-319.36	-0.06687	-121.32	-0.40183	-33.78
-0.12354	-589.2	-0.21177	-449.2	-0.26305	-320.96	-0.06763	-121.76	-0.40271	-33.964
-0.12366	-590.8	-0.21193	-450.8	-0.26405	-320.96	-0.06835	-122.28	-0.40363	-34.092
-0.12356	-592.8	-0.21167	-453.2	-0.2639	-322.96	-0.0691	-122.72	-0.40455	-34.216
-0.1239	-594	-0.21204	-454.4	-0.26492	-322.92	-0.06991	-123.08	-0.40544	-34.38
-0.12402	-595.6	-0.2122	-456	-0.26461	-325.2	-0.07062	-123.6	-0.40635	-34.52
-0.1237	-598	-0.21215	-458	-0.26439	-327.32	-0.07138	-124.04	-0.40727	-34.636
-0.12426	-598.8	-0.21252	-459.2	-0.26495	-328.08	-0.07216	-124.44	-0.40819	-34.764
-0.12394	-601.2	-0.21289	-460.4	-0.26561	-328.68	-0.07289	-124.92	-0.40911	-34.88
-0.12406	-602.8	-0.2141	-460	-0.26486	-331.72	-0.07363	-125.4	-0.41002	-35.024
-0.12374	-605.2	-0.21384	-462.4	-0.2665	-330.6	-0.07439	-125.84	-0.41091	-35.184
-0.1243	-606	-0.21442	-463.2	-0.26576	-333.64	-0.0751	-126.36	-0.41181	-35.332
-0.1242	-608	-0.21458	-464.8	-0.26639	-334.28	-0.07586	-126.8	-0.41274	-35.444
-0.12476	-608.8	-0.21432	-467.2	-0.26622	-336.32	-0.07662	-127.24	-0.41364	-35.6
-0.12466	-610.8	-0.21511	-467.6	-0.26639	-337.76	-0.07733	-127.76	-0.41455	-35.736
-0.12456	-612.8	-0.21443	-470.8	-0.26553	-341	-0.07805	-128.28	-0.41548	-35.84
-0.12402	-615.6	-0.2148	-472	-0.26708	-340.04	-0.07878	-128.76	-0.41637	-36.012
-0.12458	-616.4	-0.21496	-473.6	-0.26769	-340.72	-0.07954	-129.2	-0.41726	-36.168
-0.1247	-618	-0.21512	-475.2	-0.26806	-341.8	-0.08025	-129.72	-0.41818	-36.304
-0.1246	-620	-0.21528	-476.8	-0.26785	-343.92	-0.08097	-130.24	-0.41909	-36.44
-0.12494	-621.2	-0.21523	-478.8	-0.26811	-345.2	-0.0817	-130.72	-0.42001	-36.556
-0.12506	-622.8	-0.21581	-479.6	-0.26757	-347.88	-0.08244	-131.2	-0.42093	-36.676
-0.12452	-625.6	-0.2166	-480	-0.26928	-346.64	-0.08318	-131.68	-0.42182	-36.84
-0.1253	-626	-0.21676	-481.6	-0.26906	-348.76	-0.08389	-132.2	-0.42271	-37.008
-0.12498	-628.4	-0.21671	-483.6	-0.26871	-351.12	-0.08463	-132.68	-0.42365	-37.108
-0.1251	-630	-0.21708	-484.8	-0.26826	-353.64	-0.08534	-133.2	-0.42457	-37.228
-0.125	-632	-0.2164	-488	-0.2685	-354.96	-0.08605	-133.72	-0.42546	-37.392
-0.1249	-634	-0.21761	-487.6	-0.26948	-355	-0.08677	-134.24	-0.42636	-37.544
-0.1248	-636	-0.21693	-490.8	-0.26955	-356.6	-0.08746	-134.8	-0.42728	-37.668
-0.1247	-638	-0.21814	-490.4	-0.27028	-357.08	-0.0882	-135.28	-0.42818	-37.816
-0.12504	-639.2	-0.21809	-492.4	-0.26994	-359.4	-0.08895	-135.72	-0.42911	-37.932
-0.12494	-641.2	-0.21846	-493.6	-0.27067	-359.88	-0.08967	-136.24	-0.43001	-38.08
-0.12506	-642.8	-0.21862	-495.2	-0.27146	-360.24	-0.09036	-136.8	-0.4309	-38.244
-0.12496	-644.8	-0.21815	-498	-0.27106	-362.68	-0.09107	-137.32	-0.43181	-38.384
-0.12486	-646.8	-0.2181	-500	-0.27015	-366	-0.09174	-137.92	-0.43272	-38.52
-0.12476	-648.8	-0.2191	-500	-0.27127	-365.8	-0.09246	-138.44	-0.43364	-38.64
-0.12466	-650.8	-0.21926	-501.6	-0.27176	-366.68	-0.09319	-138.92	-0.43454	-38.792
-0.12478	-652.4	-0.21942	-503.2	-0.27191	-368.16	-0.09386	-139.52	-0.43541	-38.988
-0.12534	-653.2	-0.21958	-504.8	-0.2722	-369.4	-0.0946	-140	-0.43631	-39.144
-0.12524	-655.2	-0.21932	-507.2	-0.27276	-370.16	-0.09534	-140.48	-0.43722	-39.284
-0.12514	-657.2	-0.22011	-507.6	-0.27316	-371.2	-0.09601	-141.08	-0.43814	-39.408
-0.12482	-659.6	-0.21985	-510	-0.27248	-374.12	-0.0967	-141.64	-0.43905	-39.536
-0.1256	-660	-0.22106	-509.6	-0.27219	-376.36	-0.09741	-142.16	-0.43995	-39.688
-0.12528	-662.4	-0.22038	-512.8	-0.27266	-377.28	-0.09813	-142.68	-0.44086	-39.836
-0.12518	-664.4	-0.22117	-513.2	-0.27348	-377.6	-0.09882	-143.24	-0.44177	-39.976
-0.12552	-665.6	-0.21944	-518.4	-0.27448	-377.6	-0.09953	-143.76	-0.44265	-40.16
-0.12498	-668.4	-0.2217	-516	-0.27341	-381.2	-0.10025	-144.28	-0.44357	-40.28
-0.12554	-669.2	-0.22144	-518.4	-0.27305	-383.56	-0.10096	-144.8	-0.44446	-40.44
-0.125	-672	-0.22097	-521.2	-0.27424	-383.24	-0.10165	-145.36	-0.44538	-40.56
-0.12512	-673.6	-0.22239	-520.4	-0.27344	-386.36	-0.10234	-145.92	-0.44628	-40.72
-0.12524	-675.2	-0.2215	-524	-0.27486	-385.64	-0.10308	-146.4	-0.44717	-40.88
-0.12536	-676.8	-0.2225	-524	-0.27439	-388.2	-0.10377	-146.96	-0.44807	-41.04
-0.12504	-679.2	-0.22203	-526.8	-0.27476	-389.28	-0.10444	-147.56	-0.44899	-41.16
-0.12516	-680.8	-0.22156	-529.6	-0.27457	-391.36	-0.10513	-148.12	-0.44986	-41.36
-0.1255	-682	-0.22256	-529.6	-0.27559	-391.32	-0.1058	-148.72	-0.45078	-41.48
-0.12562	-683.6	-0.2223	-532	-0.27567	-392.92	-0.1065	-149.28	-0.45167	-41.64
-0.12508	-686.4	-0.2233	-532	-0.27508	-395.68	-0.10723	-149.76	-0.45259	-41.76
-0.12542	-687.6	-0.22262	-535.2	-0.27528	-397.08	-0.1079	-150.36	-0.45349	-41.92
-0.12576	-688.8	-0.22362	-535.2	-0.27658	-396.56	-0.10859	-150.92	-0.45441	-42.04
-0.12544	-691.2	-0.22336	-537.6	-0.277	-397.56	-0.10929	-151.48	-0.45531	-42.2
-0.12578	-692.4	-0.2231	-540	-0.2766	-400	-0.11	-152	-0.4562	-42.36
-0.12568	-694.4	-0.2241	-540	-0.27599	-402.8	-0.11069	-152.56	-0.45712	-42.48
-0.1258	-696	-0.22405	-542	-0.27676	-403.2	-0.11138	-153.12	-0.45802	-42.64
-0.12614	-697.2	-0.22442	-543.2	-0.27684	-404.8	-0.11208	-153.68	-0.45891	-42.8
-0.12604	-699.2	-0.22458	-544.8	-0.27761	-405.2	-0.11277	-154.24	-0.45981	-42.96
-0.12682	-699.6	-0.22537	-545.2	-0.27723	-407.6	-0.11344	-154.84	-0.46073	-43.08
-0.12584	-703.2	-0.22469	-548.4	-0.27869	-406.8	-0.11409	-155.48	-0.4616	-43.28
-0.1253	-706	-0.22548	-548.8	-0.27854	-408.8	-0.1148	-156	-0.46252	-43.4
-0.12564	-707.2	-0.22627	-549.2	-0.27862	-410.4	-0.11554	-156.48	-0.46341	-43.56
-0.12554	-709.2	-0.22559	-552.4	-0.27893	-411.6	-0.11618	-157.12	-0.46431	-43.72
-0.12588	-710.4	-0.22533	-554.8	-0.2774	-416	-0.11683	-157.76	-0.46518	-43.92
-0.12688	-710.4	-0.22675	-554	-0.27794	-416.8	-0.1175	-158.36	-0.4661	-44.04
-0.12546	-714.8	-0.22607	-557.2	-0.27871	-417.2	-0.11819	-158.92	-0.46697	-44.24
-0.12536	-716.8	-0.22602	-559.2	-0.27948	-417.6	-0.11889	-159.48	-0.46786	-44.4
-0.12592	-717.6	-0.22702	-559.2	-0.27887	-420.4	-0.11956	-160.08	-0.46881	-44.48
-0.1256	-720	-0.22739	-560.4	-0.27872	-422.4	-0.1202	-160.72	-0.46973	-44.6
-0.12682	-719.6	-0.22692	-563.2	-0.27903	-423.6	-0.12087	-161.32	-0.4706	-44.8
-0.12848	-718.4	-0.22771	-563.6	-0.28049	-422.8	-0.12154	-161.92	-0.47147	-45
-0.12882	-719.6	-0.22787	-565.2	-0.28057	-424.4	-0.12224	-162.48	-0.47236	-45.16
-0.13004	-719.2	-0.2274	-568	-0.28042	-426.4	-0.12291	-163.08	-0.47326	-45.32
-0.13038	-720.4	-0.22798	-568.8	-0.28119	-426.8	-0.1236	-163.64	-0.47415	-45.48
-0.13094	-721.2	-0.22835	-570	-0.28035	-430	-0.12422	-164.32	-0.47505	-45.64
-0.13128	-722.4	-0.22809	-572.4	-0.28112	-430.4	-0.12492	-164.88	-0.47594	-45.8
-0.13206	-722.8	-0.22825	-574	-0.28097	-432.4	-0.12559	-165.48	-0.47687	-45.92
-0.13174	-725.2	-0.22799	-576.4	-0.28151	-433.2	-0.12623	-166.12	-0.47773	-46.12
-0.13186	-726.8	-0.22836	-577.6	-0.28205	-434	-0.1269	-166.72	-0.4786	-46.32
-0.13242	-727.6	-0.22831	-579.6	-0.28144	-436.8	-0.12755	-167.36	-0.4795	-46.48
-0.13276	-728.8	-0.22931	-579.6	-0.28221	-437.2	-0.12822	-167.96	-0.48042	-46.6
-0.13354	-729.2	-0.22884	-582.4	-0.28206	-439.2	-0.12887	-168.6	-0.48129	-46.8
-0.13388	-730.4	-0.22963	-582.8	-0.28283	-439.6	-0.12954	-169.2	-0.48218	-46.96
-0.13444	-731.2	-0.22937	-585.2	-0.28337	-440.4	-0.13021	-169.8	-0.4831	-47.08
-0.13456	-732.8	-0.22953	-586.8	-0.28253	-443.6	-0.13084	-170.48	-0.48397	-47.28
-0.13424	-735.2	-0.23011	-587.6	-0.28307	-444.4	-0.13151	-171.08	-0.48484	-47.48
-0.1348	-736	-0.22943	-590.8	-0.28292	-446.4	-0.13218	-171.68	-0.48574	-47.64
-0.13536	-736.8	-0.22917	-593.2	-0.28369	-446.8	-0.1328	-172.36	-0.48661	-47.84
-0.13504	-739.2	-0.22954	-594.4	-0.28331	-449.2	-0.13347	-172.96	-0.48753	-47.96
-0.13604	-739.2	-0.23117	-593.2	-0.28339	-450.8	-0.13419	-173.48	-0.48842	-48.12
-0.13638	-740.4	-0.23028	-596.8	-0.2837	-452	-0.13481	-174.16	-0.48929	-48.32
-0.1365	-742	-0.23128	-596.8	-0.28401	-453.2	-0.13546	-174.8	-0.49021	-48.44
-0.13662	-743.6	-0.23081	-599.6	-0.28363	-455.6	-0.13615	-175.36	-0.49111	-48.6
-0.13762	-743.6	-0.2316	-600	-0.28486	-455.2	-0.13678	-176.04	-0.49198	-48.8
-0.13972	-741.6	-0.23155	-602	-0.28448	-457.6	-0.13743	-176.68	-0.49287	-48.96
-0.14028	-742.4	-0.23108	-604.8	-0.2841	-460	-0.13812	-177.24	-0.49374	-49.16
-0.14018	-744.4	-0.23166	-605.6	-0.28464	-460.8	-0.13877	-177.88	-0.49463	-49.32
-0.14096	-744.8	-0.23182	-607.2	-0.28541	-461.2	-0.13939	-178.56	-0.49556	-49.44
-0.14108	-746.4	-0.2324	-608	-0.28457	-464.4	-0.14002	-179.24	-0.49645	-49.6
-0.14186	-746.8	-0.23214	-610.4	-0.2858	-464	-0.14073	-179.76	-0.49735	-49.76
-0.14198	-748.4	-0.23188	-612.8	-0.28565	-466	-0.14138	-180.4	-0.49819	-50
-0.14298	-748.4	-0.23246	-613.6	-0.28573	-467.6	-0.14201	-181.08	-0.49908	-50.16
-0.14244	-751.2	-0.23304	-614.4	-0.28558	-469.6	-0.1427	-181.64	-0.49998	-50.32
-0.14344	-751.2	-0.23467	-613.2	-0.28566	-471.2	-0.1433	-182.36	-0.50082	-50.56
-0.14466	-750.8	-0.23273	-618.8	-0.28597	-472.4	-0.14395	-183	-0.50177	-50.64
-0.145	-752	-0.2331	-620	-0.28605	-474	-0.1446	-183.64	-0.50261	-50.88
-0.14556	-752.8	-0.23242	-623.2	-0.28659	-474.8	-0.1452	-184.36	-0.50351	-51.04
-0.1448	-756	-0.23363	-622.8	-0.2869	-476	-0.14587	-184.96	-0.50437	-51.24
-0.14492	-757.6	-0.23526	-621.6	-0.28675	-478	-0.14652	-185.6	-0.5053	-51.36
-0.14592	-757.6	-0.23479	-624.4	-0.28752	-478.4	-0.14715	-186.28	-0.50616	-51.56
-0.14626	-758.8	-0.23327	-629.2	-0.28714	-480.8	-0.14777	-186.96	-0.50703	-51.76
-0.14704	-759.2	-0.23448	-628.8	-0.28791	-481.2	-0.1484	-187.64	-0.50795	-51.88
-0.14606	-762.8	-0.23401	-631.6	-0.28638	-485.6	-0.14907	-188.24	-0.50882	-52.08
-0.1475	-762	-0.23459	-632.4	-0.28761	-485.2	-0.14969	-188.92	-0.50961	-52.4
-0.14718	-764.4	-0.23538	-632.8	-0.28815	-486	-0.15036	-189.52	-0.51051	-52.56
-0.14752	-765.6	-0.23554	-634.4	-0.28869	-486.8	-0.15099	-190.2	-0.5114	-52.72
-0.1483	-766	-0.2357	-636	-0.289	-488	-0.15159	-190.92	-0.51225	-52.96
-0.1482	-768	-0.23565	-638	-0.28931	-489.2	-0.15222	-191.6	-0.51317	-53.08
-0.1492	-768	-0.23539	-640.4	-0.28893	-491.6	-0.15289	-192.2	-0.51404	-53.28
-0.14888	-770.4	-0.23639	-640.4	-0.28855	-494	-0.15349	-192.92	-0.51496	-53.4
-0.149	-772	-0.23655	-642	-0.29001	-493.2	-0.15412	-193.6	-0.51583	-53.6
-0.14956	-772.8	-0.23692	-643.2	-0.29101	-493.2	-0.15477	-194.24	-0.51667	-53.84
-0.14924	-775.2	-0.23582	-647.2	-0.29155	-494	-0.15537	-194.96	-0.51759	-53.96
-0.15068	-774.4	-0.2364	-648	-0.2914	-496	-0.15602	-195.6	-0.51843	-54.2
-0.15102	-775.6	-0.23614	-650.4	-0.2924	-496	-0.15665	-196.28	-0.51933	-54.36
-0.15114	-777.2	-0.2363	-652	-0.29317	-496.4	-0.15729	-196.92	-0.52022	-54.52
-0.15104	-779.2	-0.23709	-652.4	-0.29325	-498	-0.1579	-197.64	-0.52106	-54.76
-0.1516	-780	-0.23683	-654.8	-0.29287	-500.4	-0.15852	-198.32	-0.52193	-54.96
-0.15194	-781.2	-0.2372	-656	-0.29479	-498.8	-0.15917	-198.96	-0.5228	-55.16
-0.15206	-782.8	-0.23715	-658	-0.29372	-502.4	-0.15984	-199.56	-0.52372	-55.28
-0.15306	-782.8	-0.2371	-660	-0.29403	-503.6	-0.16047	-200.24	-0.52454	-55.56
-0.1534	-784	-0.23726	-661.6	-0.29411	-505.2	-0.16109	-200.92	-0.52538	-55.8
-0.15264	-787.2	-0.23805	-662	-0.29534	-504.8	-0.1617	-201.64	-0.5263	-55.92
-0.15364	-787.2	-0.23905	-662	-0.29611	-505.2	-0.16232	-202.32	-0.52717	-56.12
-0.15354	-789.2	-0.23816	-665.6	-0.29688	-505.6	-0.16295	-203	-0.52801	-56.36
-0.15454	-789.2	-0.23958	-664.8	-0.29719	-506.8	-0.1636	-203.64	-0.52888	-56.56
-0.15488	-790.4	-0.23932	-667.2	-0.2975	-508	-0.1642	-204.36	-0.52973	-56.8
-0.15368	-794.4	-0.23885	-670	-0.29919	-506.8	-0.16481	-205.08	-0.53062	-56.96
-0.15424	-795.2	-0.23943	-670.8	-0.29881	-509.2	-0.16545	-205.72	-0.53149	-57.16
-0.15436	-796.8	-0.2398	-672	-0.29866	-511.2	-0.16606	-206.44	-0.53233	-57.4
-0.15382	-799.6	-0.23975	-674	-0.30012	-510.4	-0.16666	-207.16	-0.53323	-57.56
-0.15592	-797.6	-0.24075	-674	-0.3002	-512	-0.16727	-207.88	-0.53407	-57.8
-0.15362	-803.6	-0.24007	-677.2	-0.30212	-510.4	-0.16789	-208.56	-0.53499	-57.92
-0.1456	-820	-0.23981	-679.6	-0.30197	-512.4	-0.16854	-209.2	-0.53583	-58.16
-0.1433	-826	-0.24081	-679.6	-0.30228	-513.6	-0.16917	-209.88	-0.53673	-58.32
-0.14298	-828.4	-0.24013	-682.8	-0.30259	-514.8	-0.16979	-210.56	-0.5376	-58.52
-0.13914	-837.2	-0.24134	-682.4	-0.3029	-516	-0.17035	-211.36	-0.53841	-58.8
-0.12936	-856.8	-0.24045	-686	-0.30275	-518	-0.17098	-212.04	-0.53928	-59
-0.13058	-856.4	-0.24145	-686	-0.30352	-518.4	-0.1716	-212.72	-0.5402	-59.12
-0.13202	-855.6	-0.2414	-688	-0.30337	-520.4	-0.17225	-213.36	-0.54105	-59.36
-0.13346	-854.8	-0.24135	-690	-0.30391	-521.2	-0.17283	-214.12	-0.54191	-59.56
-0.13336	-856.8	-0.24151	-691.6	-0.30468	-521.6	-0.17346	-214.8	-0.54278	-59.76
-0.13414	-857.2	-0.2423	-692	-0.30545	-522	-0.17409	-215.48	-0.54362	-60
-0.13536	-856.8	-0.2412	-696	-0.30553	-523.6	-0.17469	-216.2	-0.54447	-60.24
-0.13658	-856.4	-0.24262	-695.2	-0.30538	-525.6	-0.17527	-216.96	-0.54534	-60.44
-0.13648	-858.4	-0.24068	-700.8	-0.30569	-526.8	-0.17594	-217.56	-0.54621	-60.64
-0.13682	-859.6	-0.24147	-701.2	-0.30807	-524.4	-0.17655	-218.28	-0.54707	-60.84
-0.13804	-859.2	-0.24247	-701.2	-0.30746	-527.2	-0.17717	-218.96	-0.54792	-61.08
-0.13882	-859.6	-0.24242	-703.2	-0.308	-528	-0.17778	-219.68	-0.54878	-61.28
-0.14026	-858.8	-0.24279	-704.4	-0.30808	-529.6	-0.17838	-220.4	-0.5496	-61.56
-0.14038	-860.4	-0.24232	-707.2	-0.30839	-530.8	-0.17901	-221.08	-0.5505	-61.72
-0.14072	-861.6	-0.24332	-707.2	-0.31054	-528.8	-0.17959	-221.84	-0.55134	-61.96
-0.14128	-862.4	-0.24264	-710.4	-0.3097	-532	-0.18017	-222.6	-0.55221	-62.16
-0.14228	-862.4	-0.24448	-708.8	-0.31024	-532.8	-0.18077	-223.32	-0.55305	-62.4
-0.14218	-864.4	-0.24485	-710	-0.31078	-533.6	-0.1814	-224	-0.55389	-62.64
-0.14252	-865.6	-0.24291	-715.6	-0.31178	-533.6	-0.18198	-224.76	-0.55474	-62.88
-0.14396	-864.8	-0.24412	-715.2	-0.3114	-536	-0.18259	-225.48	-0.5556	-63.08
-0.1443	-866	-0.24344	-718.4	-0.31217	-536.4	-0.18319	-226.2	-0.55647	-63.28
-0.1453	-866	-0.24486	-717.6	-0.31179	-538.8	-0.18386	-226.8	-0.55732	-63.52
-0.1452	-868	-0.24565	-718	-0.31348	-537.6	-0.1844	-227.64	-0.55813	-63.8
-0.14554	-869.2	-0.24434	-722.4	-0.31425	-538	-0.18498	-228.4	-0.55903	-63.96
-0.1461	-870	-0.2445	-724	-0.31502	-538.4	-0.18558	-229.12	-0.55987	-64.2
-0.14512	-873.6	-0.24424	-726.4	-0.31464	-540.8	-0.18621	-229.8	-0.56071	-64.44
-0.147	-872	-0.24566	-725.6	-0.31426	-543.2	-0.18681	-230.52	-0.56158	-64.64
-0.14844	-871.2	-0.24519	-728.4	-0.3125	-548	-0.18744	-231.2	-0.56237	-64.96
-0.14922	-871.6	-0.24556	-729.6	-0.31235	-550	-0.18804	-231.92	-0.56324	-65.16
-0.14912	-873.6	-0.24593	-730.8	-0.29909	-574.8	-0.1886	-232.72	-0.56403	-65.48
-0.14924	-875.2	-0.24525	-734	-0.29802	-578.4	-0.18923	-233.4	-0.56485	-65.76
-0.14826	-878.8	-0.24562	-735.2	-0.29856	-579.2	-0.18981	-234.16	-0.56574	-65.92
-0.1431	-890	-0.24641	-735.6	-0.29956	-579.2	-0.19048	-234.76	-0.56656	-66.2
-0.14366	-890.8	-0.24741	-735.6	-0.30033	-579.6	-0.19106	-235.52	-0.5674	-66.44
-0.14356	-892.8	-0.24715	-738	-0.30064	-580.8	-0.19167	-236.24	-0.56822	-66.72
-0.14456	-892.8	-0.24668	-740.8	-0.30118	-581.6	-0.19223	-237.04	-0.56908	-66.92
-0.14402	-895.6	-0.24663	-742.8	-0.30241	-581.2	-0.19283	-237.76	-0.5699	-67.2
-0.14414	-897.2	-0.24763	-742.8	-0.30341	-581.2	-0.19341	-238.52	-0.57072	-67.48
-0.14536	-896.8	-0.24758	-744.8	-0.3051	-580	-0.19402	-239.24	-0.57161	-67.64
-0.14614	-897.2	-0.24627	-749.2	-0.30472	-582.4	-0.19467	-239.88	-0.57243	-67.92
-0.14692	-897.6	-0.24643	-750.8	-0.30457	-584.4	-0.19525	-240.64	-0.57327	-68.16
-0.14572	-901.6	-0.24722	-751.2	-0.30649	-582.8	-0.19583	-241.4	-0.57409	-68.44
-0.14738	-900.4	-0.24843	-750.8	-0.3068	-584	-0.19639	-242.2	-0.5749	-68.72
-0.14794	-901.2	-0.24775	-754	-0.30642	-586.4	-0.19686	-243.16	-0.5758	-68.88
-0.1474	-904	-0.2477	-756	-0.30765	-586	-0.19751	-243.8	-0.57659	-69.2
-0.14796	-904.8	-0.24828	-756.8	-0.30888	-585.6	-0.19816	-244.44	-0.57738	-69.52
-0.14676	-908.8	-0.2476	-760	-0.3085	-588	-0.19872	-245.24	-0.57825	-69.72
-0.14556	-912.8	-0.24902	-759.2	-0.30996	-587.2	-0.19928	-246.04	-0.57906	-70
-0.14458	-916.4	-0.24813	-762.8	-0.31004	-588.8	-0.19986	-246.8	-0.57988	-70.28
-0.14558	-916.4	-0.24955	-762	-0.31173	-587.6	-0.20044	-247.56	-0.58075	-70.48
-0.13536	-936.8	-0.24929	-764.4	-0.31066	-591.2	-0.201	-248.36	-0.58154	-70.8
-0.13086	-946.8	-0.24924	-766.4	-0.31281	-589.2	-0.20161	-249.08	-0.58233	-71.12
-0.13274	-945.2	-0.24898	-768.8	-0.31082	-594.4	-0.20217	-249.88	-0.5832	-71.32
-0.13528	-942.4	-0.24935	-770	-0.31251	-593.2	-0.20275	-250.64	-0.58401	-71.6
-0.13584	-943.2	-0.25014	-770.4	-0.31443	-591.6	-0.20333	-251.4	-0.5848	-71.92
-0.13728	-942.4	-0.24988	-772.8	-0.31267	-596.4	-0.20396	-252.08	-0.58567	-72.12
-0.13806	-942.8	-0.25088	-772.8	-0.31367	-596.4	-0.20454	-252.84	-0.58651	-72.36
-0.1384	-944	-0.25041	-775.6	-0.3149	-596	-0.20508	-253.68	-0.58725	-72.76
-0.1383	-946	-0.24973	-778.8	-0.31452	-598.4	-0.20568	-254.4	-0.58809	-73
-0.13908	-946.4	-0.24989	-780.4	-0.3146	-600	-0.20633	-255.04	-0.58894	-73.24
-0.13964	-947.2	-0.25152	-779.2	-0.31583	-599.6	-0.20684	-255.92	-0.58973	-73.56
-0.13976	-948.8	-0.25042	-783.2	-0.31683	-599.6	-0.2074	-256.72	-0.59052	-73.88
-0.1401	-950	-0.25142	-783.2	-0.31645	-602	-0.20801	-257.44	-0.59131	-74.2
-0.14022	-951.6	-0.25158	-784.8	-0.31791	-601.2	-0.20857	-258.24	-0.59212	-74.48
-0.14144	-951.2	-0.25006	-789.6	-0.31822	-602.4	-0.20917	-258.96	-0.59294	-74.76
-0.14266	-950.8	-0.25127	-789.2	-0.32037	-600.4	-0.20975	-259.72	-0.59378	-75
-0.14256	-952.8	-0.25038	-792.8	-0.31999	-602.8	-0.21036	-260.44	-0.59455	-75.36
-0.14268	-954.4	-0.25201	-791.6	-0.32099	-602.8	-0.21087	-261.32	-0.59534	-75.68
-0.14456	-952.8	-0.25196	-793.6	-0.32199	-602.8	-0.21148	-262.04	-0.59623	-75.84
-0.14446	-954.8	-0.25212	-795.2	-0.32115	-606	-0.2121	-262.72	-0.59702	-76.16
-0.1437	-958	-0.25144	-798.4	-0.32146	-607.2	-0.21266	-263.52	-0.59773	-76.6
-0.14426	-958.8	-0.2537	-796	-0.32246	-607.2	-0.2132	-264.36	-0.59863	-76.76
-0.14416	-960.8	-0.25323	-798.8	-0.32346	-607.2	-0.21378	-265.12	-0.59939	-77.12
-0.14516	-960.8	-0.25171	-803.6	-0.32285	-610	-0.21434	-265.92	-0.60013	-77.52
-0.14572	-961.6	-0.25229	-804.4	-0.32247	-612.4	-0.2149	-266.72	-0.60102	-77.68
-0.1476	-960	-0.25224	-806.4	-0.32209	-614.8	-0.21544	-267.56	-0.60181	-78
-0.14728	-962.4	-0.25303	-806.8	-0.30814	-640.8	-0.21607	-268.24	-0.60255	-78.4
-0.14696	-964.8	-0.25466	-805.6	-0.30408	-649.6	-0.21663	-269.04	-0.60337	-78.68
-0.14686	-966.8	-0.25356	-809.6	-0.30393	-651.6	-0.21723	-269.76	-0.60418	-78.96
-0.14874	-965.2	-0.25477	-809.2	-0.30424	-652.8	-0.21779	-270.56	-0.605	-79.24
-0.14864	-967.2	-0.25346	-813.6	-0.30294	-656.8	-0.21837	-271.32	-0.60574	-79.64
-0.15096	-964.8	-0.25446	-813.6	-0.30463	-655.6	-0.21898	-272.04	-0.60655	-79.92
-0.15064	-967.2	-0.25357	-817.2	-0.30425	-658	-0.21949	-272.92	-0.60737	-80.2
-0.1523	-966	-0.25499	-816.4	-0.30755	-654	-0.22008	-273.68	-0.60813	-80.56
-0.15374	-965.2	-0.25347	-821.2	-0.30671	-657.2	-0.2207	-274.36	-0.60884	-81
-0.15364	-967.2	-0.25363	-822.8	-0.30886	-655.2	-0.22122	-275.24	-0.60961	-81.36
-0.15486	-966.8	-0.25379	-824.4	-0.30963	-655.6	-0.22176	-276.08	-0.61042	-81.64
-0.1552	-968	-0.25479	-824.4	-0.30994	-656.8	-0.22236	-276.8	-0.61116	-82.04
-0.1562	-968	-0.25537	-825.2	-0.31117	-656.4	-0.22296	-277.52	-0.61195	-82.36
-0.15588	-970.4	-0.25511	-827.6	-0.3124	-656	-0.22359	-278.2	-0.61277	-82.64
-0.14588	-990.4	-0.2559	-828	-0.31363	-655.6	-0.22408	-279.12	-0.61348	-83.08
-0.14204	-999.2	-0.25522	-831.2	-0.31509	-654.8	-0.22467	-279.88	-0.61424	-83.44
-0.14392	-997.6	-0.25496	-833.6	-0.31471	-657.2	-0.22527	-280.6	-0.61509	-83.68
-0.14602	-995.6	-0.25617	-833.2	-0.31686	-655.2	-0.22576	-281.52	-0.61582	-84.08
-0.1468	-996	-0.25549	-836.4	-0.31924	-652.8	-0.22632	-282.32	-0.61667	-84.32
-0.14824	-995.2	-0.25544	-838.4	-0.31863	-655.6	-0.22699	-282.92	-0.61735	-84.8
-0.14858	-996.4	-0.25644	-838.4	-0.31871	-657.2	-0.22753	-283.76	-0.61814	-85.12
-0.14892	-997.6	-0.25534	-842.4	-0.32132	-654.4	-0.22807	-284.6	-0.61888	-85.52
-0.15146	-994.8	-0.25676	-841.6	-0.32071	-657.2	-0.22865	-285.36	-0.61962	-85.92
-0.15048	-998.4	-0.25629	-844.4	-0.32263	-655.6	-0.22919	-286.2	-0.62046	-86.16
-0.15214	-997.2	-0.25582	-847.2	-0.32202	-658.4	-0.22979	-286.92	-0.6212	-86.56
-0.15292	-997.6	-0.25766	-845.6	-0.3221	-660	-0.23029	-287.84	-0.62196	-86.92
-0.15414	-997.2	-0.25803	-846.8	-0.32471	-657.2	-0.2308	-288.72	-0.6227	-87.32
-0.15382	-999.6	-0.25756	-849.6	-0.32525	-658	-0.23141	-289.44	-0.62346	-87.68
-0.15504	-999.2	-0.25772	-851.2	-0.32671	-657.2	-0.23192	-290.32	-0.62425	-88
-0.14526	-1018.8	-0.2583	-852	-0.32817	-656.4	-0.23246	-291.16	-0.62494	-88.48
-0.14406	-1022.8	-0.25825	-854	-0.32572	-662.4	-0.233	-292	-0.62565	-88.92
-0.14396	-1024.8	-0.25862	-855.2	-0.32603	-663.6	-0.23356	-292.8	-0.62641	-89.28
-0.14518	-1024.4	-0.2592	-856	-0.32726	-663.2	-0.23419	-293.48	-0.62712	-89.72
-0.14662	-1023.6	-0.25747	-861.2	-0.32711	-665.2	-0.2347	-294.36	-0.62794	-90
-0.1463	-1026	-0.25784	-862.4	-0.3288	-664	-0.23533	-295.04	-0.62862	-90.48
-0.1462	-1028	-0.25926	-861.6	-0.32819	-666.8	-0.23589	-295.84	-0.62936	-90.88
-0.14698	-1028.4	-0.25921	-863.6	-0.32988	-665.6	-0.23647	-296.6	-0.63015	-91.2
-0.1471	-1030	-0.26084	-862.4	-0.32927	-668.4	-0.23701	-297.44	-0.63091	-91.56
-0.14942	-1027.6	-0.26079	-864.4	-0.33027	-668.4	-0.23757	-298.24	-0.6317	-91.88
-0.14976	-1028.8	-0.2599	-868	-0.33035	-670	-0.23815	-299	-0.63239	-92.36
-0.14922	-1031.6	-0.26153	-866.8	-0.32997	-672.4	-0.23869	-299.84	-0.63313	-92.76
-0.14868	-1034.4	-0.26253	-866.8	-0.33143	-671.6	-0.23923	-300.68	-0.63394	-93.04
-0.14946	-1034.8	-0.26206	-869.6	-0.33243	-671.6	-0.23987	-301.32	-0.6346	-93.56
-0.15068	-1034.4	-0.26369	-868.4	-0.33458	-669.6	-0.24043	-302.12	-0.63523	-94.12
-0.1508	-1036	-0.26259	-872.4	-0.33374	-672.8	-0.24095	-303	-0.63595	-94.56
-0.15136	-1036.8	-0.26401	-871.6	-0.33428	-673.6	-0.24149	-303.84	-0.63671	-94.92
-0.14928	-1042.4	-0.26522	-871.2	-0.33459	-674.8	-0.24205	-304.64	-0.63739	-95.4
-0.15028	-1042.4	-0.26475	-874	-0.33536	-675.2	-0.24263	-305.4	-0.63811	-95.84
-0.14908	-1046.4	-0.26386	-877.6	-0.33705	-674	-0.24323	-306.12	-0.63889	-96.16
-0.1492	-1048	-0.26528	-876.8	-0.33736	-675.2	-0.24379	-306.92	-0.63963	-96.56
-0.1337	-1078	-0.26649	-876.4	-0.3379	-676	-0.24435	-307.72	-0.64032	-97.04
-0.13426	-1078.8	-0.2677	-876	-0.33752	-678.4	-0.24494	-308.48	-0.64103	-97.48
-0.1368	-1076	-0.26849	-876.4	-0.33829	-678.8	-0.24547	-309.32	-0.64179	-97.84
-0.1378	-1076	-0.26802	-879.2	-0.33975	-678	-0.24601	-310.16	-0.64253	-98.24
-0.13968	-1074.4	-0.27007	-877.2	-0.33937	-680.4	-0.24657	-310.96	-0.64321	-98.72
-0.13958	-1076.4	-0.26855	-882	-0.33945	-682	-0.24718	-311.68	-0.64382	-99.32
-0.14036	-1076.8	-0.27018	-880.8	-0.33999	-682.8	-0.24765	-312.64	-0.64458	-99.68
-0.1418	-1076	-0.27055	-882	-0.33846	-687.2	-0.24816	-313.52	-0.6453	-100.12
-0.14192	-1077.6	-0.27029	-884.4	-0.33785	-690	-0.24875	-314.28	-0.64595	-100.64
-0.14314	-1077.2	-0.27255	-882	-0.31815	-726	-0.24924	-315.2	-0.64675	-100.96
-0.14326	-1078.8	-0.27355	-882	-0.31455	-734	-0.24982	-315.96	-0.64746	-101.4
-0.14382	-1079.6	-0.27224	-886.4	-0.31486	-735.2	-0.25036	-316.8	-0.64812	-101.92
-0.14438	-1080.4	-0.27324	-886.4	-0.31701	-733.2	-0.2509	-317.64	-0.6488	-102.4
-0.14472	-1081.6	-0.27424	-886.4	-0.31801	-733.2	-0.25146	-318.44	-0.64954	-102.8
-0.14572	-1081.6	-0.27482	-887.2	-0.31924	-732.8	-0.252	-319.28	-0.6502	-103.32
-0.14716	-1080.8	-0.2754	-888	-0.31909	-734.8	-0.25256	-320.08	-0.6508	-103.92
-0.14684	-1083.2	-0.27556	-889.6	-0.32032	-734.4	-0.25309	-320.92	-0.65136	-104.6
-0.14674	-1085.2	-0.27908	-884.8	-0.32109	-734.8	-0.25368	-321.68	-0.65191	-105.28
-0.14796	-1084.8	-0.27735	-890	-0.32485	-730	-0.2543	-322.36	-0.6528	-105.44
-0.14764	-1087.2	-0.27688	-892.8	-0.32608	-729.6	-0.25477	-323.32	-0.65354	-105.84
-0.14952	-1085.6	-0.27851	-891.6	-0.32662	-730.4	-0.25531	-324.16	-0.65404	-106.6
-0.14942	-1087.6	-0.27846	-893.6	-0.32509	-734.8	-0.25594	-324.84	-0.65473	-107.08
-0.1513	-1086	-0.27778	-896.8	-0.32632	-734.4	-0.2565	-325.64	-0.65547	-107.48
-0.15076	-1088.8	-0.26492	-923.2	-0.32594	-736.8	-0.25697	-326.6	-0.65605	-108.12
-0.1511	-1090	-0.26613	-922.8	-0.32671	-737.2	-0.25751	-327.44	-0.65681	-108.48
-0.151	-1092	-0.2665	-924	-0.32932	-734.4	-0.25809	-328.2	-0.65752	-108.92
-0.15024	-1095.2	-0.26687	-925.2	-0.32917	-736.4	-0.25863	-329.04	-0.65813	-109.52
-0.15102	-1095.6	-0.2643	-932	-0.32948	-737.6	-0.25919	-329.84	-0.65881	-110
-0.15114	-1097.2	-0.26572	-931.2	-0.33002	-738.4	-0.2597	-330.72	-0.6595	-110.48
-0.15192	-1097.6	-0.26504	-934.4	-0.3324	-736	-0.26024	-331.56	-0.66018	-110.96
-0.15182	-1099.6	-0.26646	-933.6	-0.33041	-741.2	-0.26089	-332.2	-0.66087	-111.44
-0.1515	-1102	-0.26599	-936.4	-0.33256	-739.2	-0.26141	-333.08	-0.66158	-111.88
-0.15206	-1102.8	-0.26615	-938	-0.33333	-739.6	-0.26194	-333.92	-0.66219	-112.48
-0.1392	-1128	-0.26694	-938.4	-0.33502	-738.4	-0.26244	-334.84	-0.66284	-113
-0.13536	-1136.8	-0.26731	-939.6	-0.33579	-738.8	-0.26306	-335.52	-0.6634	-113.68
-0.1379	-1134	-0.26663	-942.8	-0.3361	-740	-0.26358	-336.4	-0.66403	-114.24
-0.1389	-1134	-0.267	-944	-0.33756	-739.2	-0.26412	-337.24	-0.66479	-114.6
-0.14034	-1133.2	-0.26779	-944.4	-0.3381	-740	-0.26468	-338.04	-0.66537	-115.24
-0.142	-1132	-0.26648	-948.8	-0.33818	-741.6	-0.26515	-339	-0.66601	-115.8
-0.14432	-1129.6	-0.26685	-950	-0.33941	-741.2	-0.26569	-339.84	-0.6668	-116.12
-0.14312	-1133.6	-0.26827	-949.2	-0.33926	-743.2	-0.26631	-340.52	-0.6674	-116.72
-0.14478	-1132.4	-0.26822	-951.2	-0.33911	-745.2	-0.26692	-341.24	-0.66798	-117.36
-0.14666	-1130.8	-0.26796	-953.6	-0.33689	-750.8	-0.26748	-342.04	-0.66861	-117.92
-0.14524	-1135.2	-0.26833	-954.8	-0.31512	-790.4	-0.26784	-343.2	-0.6693	-118.4
-0.14756	-1132.8	-0.26744	-958.4	-0.31359	-794.8	-0.26829	-344.2	-0.67004	-118.8
-0.14746	-1134.8	-0.26802	-959.2	-0.31344	-796.8	-0.26889	-344.92	-0.67062	-119.44
-0.14934	-1133.2	-0.26839	-960.4	-0.31605	-794	-0.26945	-345.72	-0.67117	-120.12
-0.14924	-1135.2	-0.2696	-960	-0.31774	--	-0.26995	-346.64	-0.67186	-120.6
-0.14914	-1137.2	-0.26955	-962	-0.31897	-792.4	-0.27053	-347.4	-0.67251	-121.12
-0.14948	-1138.4	-0.26887	-965.2	-0.32135	-790	-0.27105	-348.28	-0.6731	-121.76
-0.15224	-1135.2	-0.26861	-967.6	-0.32166	-791.2	-0.27154	-349.2	-0.67368	-122.4
-0.15126	-1138.8	-0.26856	-969.6	-0.32266	-791.2	-0.27214	-349.92	-0.67426	-123.04
-0.1527	-1138	-0.26893	-970.8	-0.32458	-789.6	-0.27268	-350.76	-0.67481	-123.72
-0.1526	-1140	-0.26951	-971.6	-0.32466	-791.2	-0.27326	-351.52	-0.67536	-124.4
-0.15338	-1140.4	-0.26988	-972.8	-0.32681	-789.2	-0.27371	-352.52	-0.676	-124.96
-0.15372	-1141.6	-0.26878	-976.8	-0.3285	-788	-0.27432	-353.24	-0.67663	-125.52
-0.15428	-1142.4	-0.27167	-973.2	-0.32927	-788.4	-0.27488	-354.04	-0.6771	-126.32
-0.15462	-1143.6	-0.26889	-980.4	-0.33027	--	-0.27535	-355	-0.67768	-126.96
-0.15562	-1143.6	-0.27031	-979.6	-0.33127	-788.4	-0.27593	-355.76	-0.67826	-127.6
-0.1553	-1146	-0.26963	-982.8	-0.33365	-786	-0.27654	-356.48	-0.67897	-128.04
-0.15542	-1147.6	-0.27	-984	-0.33212	-790.4	-0.27703	-357.4	-0.67955	-128.68
-0.1584	-1144	-0.2689	-988	-0.33542	-786.4	-0.27757	-358.24	-0.68019	-129.24
-0.15918	-1144.4	-0.27095	-986	-0.33527	-788.4	-0.27813	-359.04	-0.68074	-129.92
-0.15776	-1148.8	-0.27027	-989.2	-0.33788	-785.6	-0.27867	-359.88	-0.68148	-130.32
-0.1438	-1176	-0.2698	-992	-0.33888	-785.6	-0.2792	-360.72	-0.68182	-131.32
-0.14722	-1171.6	-0.26912	-995.2	-0.33896	-787.2	-0.27974	-361.56	-0.68238	-132
-0.14888	-1170.4	-0.27117	-993.2	-0.34019	-786.8	-0.28028	-362.4	-0.68301	-132.56
-0.15296	-1164.8	-0.27154	-994.4	-0.34073	-787.6	-0.28077	-363.32	-0.68369	-133.04
-0.15308	-1166.4	-0.27254	-994.4	-0.34104	-788.8	-0.28138	-364.04	-0.68412	-133.92
-0.15518	-1164.4	-0.27018	-1000.8	-0.34181	-789.2	-0.28185	-365	-0.68483	-134.36
-0.15882	-1159.6	-0.27139	-1000.4	-0.34235	-790	-0.28245	-365.72	-0.68546	-134.92
-0.15652	-1165.6	-0.27134	-1002.4	-0.3445	-788	-0.28304	-366.48	-0.68588	-135.8
-0.1496	-1180	-0.27276	-1001.6	-0.34274	-792.8	-0.28353	-367.4	-0.68646	-136.44
-0.15038	-1180.4	-0.2725	-1004	-0.3442	-792	-0.28402	-368.32	-0.68694	-137.24
-0.15314	-1177.2	-0.27224	-1006.4	-0.34474	-792.8	-0.28458	-369.12	-0.68765	-137.68
-0.15832	-1169.6	-0.27261	-1007.6	-0.31975	-838	-0.28514	-369.92	-0.68828	-138.24
-0.1613	-1166	-0.2734	-1008	-0.32236	-835.2	-0.28555	-371	-0.68873	-139.08
-0.1623	-1166	-0.27251	-1011.6	-0.32497	--	-0.28609	-371.84	-0.68931	-139.72
-0.16308	-1166.4	-0.27309	-1012.4	-0.32643	-831.6	-0.28656	-372.8	-0.68984	-140.44
-0.16606	-1162.8	-0.27325	-1014	-0.32835	-830	-0.28714	-373.56	-0.69039	-141.12
-0.1675	-1162	-0.27425	-1014	-0.32728	-833.6	-0.2877	-374.36	-0.691	-141.72
-0.16938	-1160.4	-0.27546	-1013.6	-0.33012	-830.4	-0.28824	-375.2	-0.69147	-142.52
-0.1684	-1164	-0.27457	-1017.2	-0.33089	-830.8	-0.28878	-376.04	-0.69203	-143.2
-0.17072	-1161.6	-0.27263	-1022.8	-0.33327	-828.4	-0.28932	-376.88	-0.69266	-143.76
-0.1715	-1162	-0.27489	-1020.4	-0.33197	-832.4	-0.2899	-377.64	-0.69326	-144.36
-0.1736	-1160	-0.27274	-1026.4	-0.33251	-833.2	-0.29041	-378.52	-0.69371	-145.2
-0.17416	-1160.8	-0.27311	-1027.6	-0.33489	-830.8	-0.29091	-379.44	-0.69434	-145.76
-0.17472	-1161.6	-0.27369	-1028.4	-0.33589	--	-0.2914	-380.36	-0.69493	-146.4
-0.17484	-1163.2	-0.2749	-1028	-0.33505	-834	-0.29194	-381.2	-0.69532	-147.32
-0.17496	-1164.8	-0.27506	-1029.6	-0.33881	-829.2	-0.2925	-382	-0.6958	-148.12
-0.1764	-1164	-0.2727	-1036	-0.33889	-830.8	-0.29295	-383	-0.6964	-148.72
-0.17652	-1165.6	-0.27391	-1035.6	-0.34127	-828.4	-0.29353	-383.76	-0.69706	-149.24
-0.16256	-1192.8	-0.27638	-1032.8	-0.34227	-828.4	-0.29407	-384.6	-0.69756	-150
-0.14332	-1229.6	-0.27633	-1034.8	-0.34281	-829.2	-0.29459	-385.48	-0.69801	-150.84
-0.14608	-1226.4	-0.27523	-1038.8	-0.34243	-831.6	-0.29506	-386.44	-0.69843	-151.72
-0.14686	-1226.8	-0.27455	-1042	-0.34366	-831.2	-0.29564	-387.2	-0.69896	-152.44
-0.14874	-1225.2	-0.27597	-1041.2	-0.3442	-832	-0.2962	-388	-0.69949	-153.16
-0.15106	-1222.8	-0.27697	-1041.2	-0.34543	-831.6	-0.29676	-388.8	-0.69996	-153.96
-0.15162	-1223.6	-0.27461	-1047.6	-0.34735	-830	-0.29723	-389.76	-0.70054	-154.6
-0.15306	-1222.8	-0.27603	-1046.8	-0.34835	-830	-0.29777	-390.6	-0.70099	-155.44
-0.15296	-1224.8	-0.27661	-1047.6	-0.35004	-828.8	-0.29829	-391.48	-0.70142	-156.32
-0.15374	-1225.2	-0.27698	-1048.8	-0.34759	-834.8	-0.29882	-392.32	-0.70189	-157.12
-0.15496	-1224.8	-0.27672	-1051.2	-0.32858	-869.6	-0.29925	-393.36	-0.70258	-157.6
-0.1553	-1226	-0.27499	-1056.4	-0.32521	-877.2	-0.29972	-394.32	-0.7031	-158.32
-0.1563	-1226	-0.27599	-1056.4	-0.32828	-873.6	-0.30024	-395.2	-0.70376	-158.84
-0.15554	-1229.2	-0.27657	-1057.2	-0.3302	-872	-0.30076	-396.08	-0.70418	-159.72
-0.15852	-1225.6	-0.27505	-1062	-0.33189	-870.8	-0.30134	-396.84	-0.7045	-160.76
-0.15688	-1230.4	-0.27605	-1062	-0.33381	--	-0.30181	-397.8	-0.70503	-161.48
-0.15876	-1228.8	-0.27852	-1059.2	-0.33642	-866.4	-0.30237	-398.6	-0.7055	-162.28
-0.15976	-1228.8	-0.2791	-1060	-0.33719	-866.8	-0.30295	-399.36	-0.70587	-163.24
-0.15966	-1230.8	-0.27779	-1064.4	-0.33704	-868.8	-0.30338	-400.4	-0.70661	-163.64
-0.16	-1232	-0.27942	-1063.2	-0.33942	-866.4	-0.30394	-401.2	-0.70717	-164.32
-0.16166	-1230.8	-0.27832	-1067.2	-0.34019	-866.8	-0.3045	-402	-0.70777	-164.92
-0.16266	-1230.8	-0.27911	-1067.6	-0.34234	-864.8	-0.30506	-402.8	-0.70812	-165.92
-0.16146	-1234.8	-0.27801	-1071.6	-0.34334	-864.8	-0.3054	-404	-0.70872	-166.52
-0.16312	-1233.6	-0.2788	-1072	-0.34457	-864.4	-0.30618	-404.4	-0.70925	-167.24
-0.16302	-1235.6	-0.28085	-1070	-0.3458	-864	-0.30652	-405.6	-0.70959	-168.24
-0.16292	-1237.6	-0.27912	-1075.2	-0.34542	-866.4	-0.30708	-406.4	-0.71023	-168.8
-0.1626	-1240	-0.27991	-1075.6	-0.34734	-864.8	-0.30764	-407.2	-0.71081	-169.44
-0.15106	-1262.8	-0.27944	-1078.4	-0.34627	-868.4	-0.3082	-408	-0.7111	-170.52
-0.14788	-1270.4	-0.28086	-1077.6	-0.34957	-864.4	-0.30876	-408.8	-0.71178	-171
-0.14822	-1271.6	-0.28039	-1080.4	-0.34965	-866	-0.30932	-409.6	-0.7122	-171.88
-0.15054	-1269.2	-0.27908	-1084.8	-0.35111	-865.2	-0.30988	-410.4	-0.71257	-172.84
-0.15198	-1268.4	-0.28113	-1082.8	-0.35303	-863.6	-0.31044	-411.2	-0.71313	-173.52
-0.15342	-1267.6	-0.28087	-1085.2	-0.33356	-899.2	-0.31078	-412.4	-0.71355	-174.4
-0.1564	-1264	-0.27935	-1090	-0.32651	-913.2	-0.31134	-413.2	-0.71426	-174.84
-0.15674	-1265.2	-0.2793	-1092	-0.32797	-912.4	-0.3119	-414	-0.71484	-175.48
-0.1584	-1264	-0.27967	-1093.2	-0.32897	--	-0.31224	-415.2	-0.71532	-176.28
-0.1583	-1266	-0.28172	-1091.2	-0.33066	-911.2	-0.3128	-416	-0.71561	-177.36
-0.1604	-1264	-0.28146	-1093.6	-0.33258	-909.6	-0.31336	-416.8	-0.7159	-178.44
-0.1603	-1266	-0.28099	-1096.4	-0.33657	-904.4	-0.31392	-417.6	-0.7163	-179.36
-0.16086	-1266.8	-0.28178	-1096.8	-0.33688	-905.6	-0.31426	-418.8	-0.71695	-179.88
-0.16252	-1265.6	-0.28362	-1095.2	-0.34064	-900.8	-0.31482	-419.6	-0.71772	-180.24
-0.16264	-1267.2	-0.28147	-1101.2	-0.34164	-900.8	-0.31538	-420.4	-0.71819	-181.04
-0.1643	-1266	-0.28289	-1100.4	-0.34057	-904.4	-0.31594	-421.2	-0.71851	-182.08
-0.16552	-1265.6	-0.28305	-1102	-0.34318	-901.6	-0.3165	-422	-0.71885	-183.08
-0.16564	-1267.2	-0.28258	-1104.8	-0.34395	-902	-0.31706	-422.8	-0.71938	-183.8
-0.16576	-1268.8	-0.28358	-1104.8	-0.3461	-900	-0.3174	-424	-0.71978	-184.72
-0.16676	-1268.8	-0.28227	-1109.2	-0.3494	-896	-0.31796	-424.8	-0.72033	-185.4
-0.16732	-1269.6	-0.28243	-1110.8	-0.34879	-898.8	-0.31852	-425.6	-0.72086	-186.12
-0.16766	-1270.8	-0.28217	-1113.2	-0.34887	-900.4	-0.31908	-426.4	-0.72133	-186.92
-0.16734	-1273.2	-0.28338	-1112.8	-0.34964	-900.8	-0.31964	-427.2	-0.72162	-188
-0.169	-1272	-0.28291	-1115.6	-0.35018	-901.6	-0.3202	-428	-0.72226	-188.56
-0.1623	-1286	-0.28496	-1113.6	-0.35302	-898.4	-0.32054	-429.2	-0.72276	-189.32
-0.15032	-1309.6	-0.28386	-1117.6	-0.35218	-901.6	-0.32088	-430.4	-0.72316	-190.24
-0.15352	-1305.6	-0.28507	-1117.2	-0.35203	-903.6	-0.32144	-431.2	-0.7236	-191.08
-0.15628	-1302.4	-0.2846	-1120	-0.35372	-902.4	-0.322	-432	-0.72395	-192.08
-0.15684	-1303.2	-0.28455	-1122	-0.35495	-902	-0.32256	-432.8	-0.72434	-193
-0.15762	-1303.6	-0.2845	-1124	-0.33341	-941.2	-0.32312	-433.6	-0.72503	-193.48
-0.15906	-1302.8	-0.28529	-1124.4	-0.3282	-952	-0.32368	-434.4	-0.72553	-194.24
-0.1605	-1302	-0.28608	-1124.8	-0.33196	-947.2	-0.32424	-435.2	-0.72603	-195
-0.1626	-1300	-0.28561	-1127.6	-0.33296	-947.2	-0.3248	-436	-0.72622	-196.24
-0.16338	-1300.4	-0.28556	-1129.6	-0.33488	-945.6	-0.32536	-436.8	-0.72646	-197.4
-0.16306	-1302.8	-0.28362	-1135.2	-0.33841	-941.2	-0.32592	-437.6	-0.72706	-198
-0.16582	-1299.6	-0.28735	-1130	-0.34079	-938.8	-0.32648	-438.4	-0.72754	-198.8
-0.16528	-1302.4	-0.28331	-1139.6	-0.34133	-939.6	-0.32682	-439.6	-0.72814	-199.4
-0.16782	-1299.6	-0.28641	-1135.6	-0.34302	-938.4	-0.32738	-440.4	-0.72859	-200.24
-0.16728	-1302.4	-0.28699	-1136.4	-0.34402	-938.4	-0.32794	-441.2	-0.72907	-201.04
-0.16872	-1301.6	-0.28715	-1138	-0.34502	-938.4	-0.3285	-442	-0.72978	-201.48
-0.16994	-1301.2	-0.28689	-1140.4	-0.3451	-940	-0.32884	-443.2	-0.73025	-202.28
-0.17006	-1302.8	-0.28684	-1142.4	-0.34748	-937.6	-0.3294	-444	-0.73055	-203.36
-0.1704	-1304	-0.28742	-1143.2	-0.34802	-938.4	-0.32996	-444.8	-0.73115	-203.96
-0.17162	-1303.6	-0.28758	-1144.8	-0.34971	-937.2	-0.33052	-445.6	-0.73121	-205.4
-0.17042	-1307.6	-0.28732	-1147.2	-0.34979	-938.8	-0.33108	-446.4	-0.73163	-206.28
-0.1701	-1310	-0.28748	-1148.8	-0.35033	-939.6	-0.33164	-447.2	-0.73221	-206.92
-0.17132	-1309.6	-0.28932	-1147.2	-0.3534	-936	-0.3322	-448	-0.73266	-207.76
-0.16748	-1318.4	-0.28801	-1151.6	-0.35417	-936.4	-0.33254	-449.2	-0.73308	-208.64
-0.13812	-1373.6	-0.28901	-1151.6	-0.3554	-936	-0.3331	-450	-0.73345	-209.6
-0.13802	-1375.6	-0.28917	-1153.2	-0.35663	-935.6	-0.33366	-450.8	-0.73393	-210.4
-0.14012	-1373.6	-0.28723	-1158.8	-0.35533	-939.6	-0.33422	-451.6	-0.73419	-211.52
-0.1431	-1370	-0.28928	-1156.8	-0.35702	-938.4	-0.33456	-452.8	-0.73469	-212.28
-0.14454	-1369.2	-0.29007	-1157.2	-0.32651	-993.2	-0.33512	-453.6	-0.73532	-212.84
						-0.33568	-454.4	-0.73556	-214
						-0.33624	-455.2	-0.73612	-214.68
						-0.33658	-456.4	-0.73672	-215.28
						-0.33714	-457.2	-0.73704	-216.32
						-0.3377	-458	-0.73744	-217.24
						-0.33804	-459.2	-0.73791	-218.04
						-0.3386	-460	-0.73839	-218.84
						-0.33916	-460.8	-0.73897	-219.48
						-0.33972	-461.6	-0.73944	-220.28
						-0.34028	-462.4	-0.73973	-221.36
						-0.34062	-463.6	-0.73992	-222.6
						-0.34118	-464.4	-0.74055	-223.16
						-0.34196	-464.8	-0.74105	-223.92
						-0.3423	-466	-0.74119	-225.24
						-0.34286	-466.8	-0.742	-225.52
						-0.34342	-467.6	-0.74248	-226.32
						-0.34398	-468.4	-0.74314	-226.84
						-0.34432	-469.6	-0.74382	-227.32
						-0.34466	-470.8	-0.74372	-229
						-0.345	-472	-0.74396	-230.16
						-0.34556	-472.8	-0.7443	-231.16
						-0.34612	-473.6	-0.74491	-231.76
						-0.34668	-474.4	-0.74525	-232.76
						-0.34702	-475.6	-0.74594	-233.24
						-0.34758	-476.4	-0.74652	-233.88
						-0.34814	-477.2	-0.74649	-235.44
						-0.34848	-478.4	-0.74718	-235.92
						-0.34882	-479.6	-0.74747	-237
						-0.3496	-480	-0.74805	-237.64
						-0.34994	-481.2	-0.74855	-238.4
						-0.3505	-482	-0.74876	-239.6
						-0.35106	-482.8	-0.74898	-240.8
						-0.35162	-483.6	-0.74974	-241.16
						-0.35218	-484.4	-0.75	-242.28
						-0.35252	-485.6	-0.75045	-243.12
						-0.35308	-486.4	-0.75127	-243.4
						-0.35364	-487.2	-0.75132	-244.84
						-0.35398	-488.4	-0.75159	-245.96
						-0.35454	-489.2	-0.75209	-246.72
						-0.3551	-490	-0.75278	-247.2
						-0.35566	-490.8	-0.75275	-248.76
						-0.35622	-491.6	-0.75294	-250
						-0.35678	-492.4	-0.75378	-250.24
						-0.35712	-493.6	-0.75462	-250.48
						-0.35768	-494.4	-0.75468	-251.92
						-0.35824	-495.2	-0.75486	-253.16
						-0.35858	-496.4	-0.75534	-253.96
						-0.35914	-497.2	-0.75579	-254.8
						-0.3597	-498	-0.75642	-255.36
						-0.36004	-499.2	-0.7569	-256.16
						-0.36082	-499.6	-0.75732	-257.04
						-0.36138	-500.4	-0.75771	-257.96
						-0.36194	-501.2	-0.75785	-259.28
						-0.36228	-502.4	-0.75853	-259.76
						-0.36284	-503.2	-0.75919	-260.28
						-0.36318	-504.4	-0.75935	-261.56
						-0.36396	-504.8	-0.75993	-262.2
						-0.36452	-505.6	-0.76077	-262.44
						-0.36486	-506.8	-0.76059	-264.24
						-0.3652	-508	-0.76099	-265.16
						-0.36576	-508.8	-0.76196	-265.2
						-0.36632	-509.6	-0.7621	-266.52
						-0.36666	-510.8	-0.76249	-267.44
						-0.36722	-511.6	-0.76297	-268.24
						-0.36778	-512.4	-0.76308	-269.6
						-0.36812	-513.6	-0.76387	-269.92
						-0.36868	-514.4	-0.76392	-271.36
						-0.36924	-515.2	-0.76455	-271.92
						-0.36958	-516.4	-0.76505	-272.68
						-0.37014	-517.2	-0.76495	-274.36
						-0.37092	-517.6	-0.7653	-275.36
						-0.37148	-518.4	-0.76564	-276.36
						-0.37182	-519.6	-0.7664	-276.72
						-0.37216	-520.8	-0.76685	-277.56
						-0.37294	-521.2	-0.76685	-279.08
						-0.37328	-522.4	-0.76715	-280.16
						-0.37384	-523.2	-0.76801	-280.36
						-0.3744	-524	-0.76862	-280.96
						-0.37496	-524.8	-0.76912	-281.72
						-0.3753	-526	-0.76907	-283.32
						-0.37586	-526.8	-0.76926	-284.56
						-0.37642	-527.6	-0.76963	-285.52
						-0.37698	-528.4	-0.77058	-285.6
						-0.37754	-529.2	-0.77102	-286.44
						-0.3781	-530	-0.77113	-287.8
						-0.37844	-531.2	-0.77163	-288.56
						-0.379	-532	-0.77258	-288.64
						-0.37934	-533.2	-0.77277	-289.88
						-0.38012	-533.6	-0.77295	-291.12
						-0.38046	-534.8	-0.77309	-292.44
						-0.3808	-536	-0.77343	-293.44
						-0.38136	-536.8	-0.77377	-294.44
						-0.3817	-538	-0.77399	-295.64
						-0.38226	-538.8	-0.77478	-295.96
						-0.38282	-539.6	-0.77467	-297.64
						-0.38338	-540.4	-0.77573	-297.56
						-0.38394	-541.2	-0.77604	-298.6
						-0.38428	-542.4	-0.77594	-300.28
						-0.38484	-543.2	-0.77644	-301.04
						-0.38518	-544.4	-0.77655	-302.4
						-0.38596	-544.8	-0.77708	-303.12
						-0.38652	-545.6	-0.77789	-303.4
						-0.38686	-546.8	-0.7784	-304.16
						-0.38742	-547.6	-0.77924	-304.4
						-0.38776	-548.8	-0.77945	-305.6
						-0.38832	-549.6	-0.7794	-307.2
						-0.38888	-550.4	-0.77998	-307.84
						-0.38944	-551.2	-0.78067	-308.32
						-0.38978	-552.4	-0.78072	-309.76
						-0.39034	-553.2	-0.78133	-310.36
						-0.3909	-554	-0.78183	-311.12
						-0.39146	-554.8	-0.78207	-312.28
						-0.3918	-556	-0.78233	-313.4
						-0.39214	-557.2	-0.78333	-313.4
						-0.3927	-558	-0.78383	-314.16
						-0.39326	-558.8	-0.78339	-316.36
						-0.39382	-559.6	-0.78413	-316.76
						-0.39416	-560.8	-0.78421	-318.16
						-0.39472	-561.6	-0.78484	-318.72
						-0.39528	-562.4	-0.78542	-319.36
						-0.39562	-563.6	-0.7849	-321.68
						-0.39618	-564.4	-0.78574	-321.92
						-0.39674	-565.2	-0.78669	-322
						-0.3973	-566	-0.78706	-322.96
						-0.39764	-567.2	-0.78738	-324
						-0.3982	-568	-0.78817	-324.32
						-0.39854	-569.2	-0.78832	-325.6
						-0.3991	-570	-0.7883	-327.16
						-0.39988	-570.4	-0.78867	-328.12
						-0.40022	-571.6	-0.78917	-328.88
						-0.40056	-572.8	-0.78949	-329.92
						-0.40112	-573.6	-0.79036	-330.12
						-0.40168	-574.4	-0.79005	-332.12
						-0.40202	-575.6	-0.79065	-332.72
						-0.4028	-576	-0.79157	-332.84
						-0.40314	-577.2	-0.7916	-334.32
						-0.40348	-578.4	-0.79153	-335.96
						-0.40404	-579.2	-0.79195	-336.84
						-0.40438	-580.4	-0.79274	-337.16
						-0.40516	-580.8	-0.79327	-337.88
						-0.40572	-581.6	-0.79377	-338.64
						-0.40606	-582.8	-0.79445	-339.12
						-0.40662	-583.6	-0.79414	-341.12
						-0.40718	-584.4	-0.79456	-342
						-0.40752	-585.6	-0.79517	-342.6
						-0.40808	-586.4	-0.79575	-343.24
						-0.40864	-587.2	-0.79633	-343.88
						-0.40898	-588.4	-0.79638	-345.32
						-0.40954	-589.2	-0.79644	-346.76
						-0.4101	-590	-0.79707	-347.32
						-0.41066	-590.8	-0.7976	-348.04
						-0.41122	-591.6	-0.79813	-348.76
						-0.41178	-592.4	-0.79766	-351
						-0.41212	-593.6	-0.79895	-350.56
						-0.41268	-594.4	-0.79942	-351.36
						-0.41302	-595.6	-0.79861	-354.12
						-0.4138	-596	-0.7995	-354.28
						-0.41414	-597.2	-0.80014	-354.84
						-0.41448	-598.4	-0.80032	-356.08
						-0.41482	-599.6	-0.80046	-357.4
						-0.41538	-600.4	-0.80127	-357.68
						-0.41594	-601.2	-0.80149	-358.88
						-0.4165	-602	-0.80207	-359.52
						-0.41684	-603.2	-0.80191	-361.28
						-0.41718	-604.4	-0.80186	-362.88
						-0.41796	-604.8	-0.80231	-363.72
						-0.4183	-606	-0.80362	-363.24
						-0.41864	-607.2	-0.80376	-364.56
						-0.4192	-608	-0.80352	-366.44
						-0.41976	-608.8	-0.8041	-367.08
						-0.42032	-609.6	-0.80447	-368.04
						-0.42088	-610.4	-0.80537	-368.2
						-0.42144	-611.2	-0.80584	-369
						-0.42178	-612.4	-0.80582	-370.56
						-0.42212	-613.6	-0.80601	-371.8
						-0.4229	-614	-0.80648	-372.6
						-0.42324	-615.2	-0.80743	-372.68
						-0.4238	-616	-0.8084	-372.72
						-0.42414	-617.2	-0.80822	-374.52
						-0.4247	-618	-0.80796	-376.44
						-0.42526	-618.8	-0.80812	-377.72
						-0.4256	-620	-0.80923	-377.56
						-0.42616	-620.8	-0.80978	-378.24
						-0.42672	-621.6	-0.80944	-380.28
						-0.42728	-622.4	-0.80926	-382.08
						-0.42784	-623.2	-0.80997	-382.52
						-0.4284	-624	-0.81079	-382.8
						-0.42874	-625.2	-0.81116	-383.76
						-0.42908	-626.4	-0.81079	-385.84
						-0.42986	-626.8	-0.81129	-386.6
						-0.4302	-628	-0.8119	-387.2
						-0.43076	-628.8	-0.81256	-387.72
						-0.4311	-630	-0.81356	-387.72
						-0.43166	-630.8	-0.81361	-389.16
						-0.432	-632	-0.81325	-391.24
						-0.43278	-632.4	-0.81412	-391.44
						-0.43312	-633.6	-0.81399	-393.16
						-0.43346	-634.8	-0.81475	-393.52
						-0.43424	-635.2	-0.81575	-393.52
						-0.43458	-636.4	-0.8152	-395.88
						-0.43514	-637.2	-0.81515	-397.48
						-0.43548	-638.4	-0.81652	-396.92
						-0.43604	-639.2	-0.81752	-396.92
						-0.4366	-640	-0.81721	-398.92
						-0.43694	-641.2	-0.8181	-399.08
						-0.4375	-642	-0.81824	-400.4
						-0.43806	-642.8	-0.81819	-402
						-0.43862	-643.6	-0.8184	-403.2
						-0.43896	-644.8	-0.81914	-403.6
						-0.43952	-645.6	-0.81935	-404.8
						-0.43986	-646.8	-0.81983	-405.6
						-0.4402	-648	-0.81951	-407.6
						-0.44076	-648.8	-0.81946	-409.2
						-0.44154	-649.2	-0.81994	-410
						-0.44188	-650.4	-0.82068	-410.4
						-0.44244	-651.2	-0.82036	-412.4
						-0.44278	-652.4	-0.82005	-414.4
						-0.44312	-653.6	-0.82105	-414.4
						-0.44368	-654.4	-0.82205	-414.4
						-0.44402	-655.6	-0.82358	-413.6
						-0.4448	-656	-0.82274	-416.4
						-0.44514	-657.2	-0.8219	-419.2
						-0.4457	-658	-0.82369	-418
						-0.44626	-658.8	-0.82469	-418
						-0.44682	-659.6	-0.82464	-419.6
						-0.44716	-660.8	-0.82433	-421.6
						-0.44794	-661.2	-0.82454	-422.8
						-0.44828	-662.4	-0.82449	-424.4
						-0.44884	-663.2	-0.82549	-424.4
						-0.4494	-664	-0.82596	-425.2
						-0.44974	-665.2	-0.82644	-426
						-0.4503	-666	-0.82613	-428
						-0.45086	-666.8	-0.82686	-428.4
						-0.4512	-668	-0.82708	-429.6
						-0.45176	-668.8	-0.82703	-431.2
						-0.45232	-669.6	-0.82776	-431.6
						-0.45266	-670.8	-0.82798	-432.8
						-0.453	-672	-0.82819	-434
						-0.45356	-672.8	-0.82866	-434.8
						-0.45412	-673.6	-0.82888	-436
						-0.45468	-674.4	-0.83014	-435.6
						-0.45524	-675.2	-0.82983	-437.6
						-0.4558	-676	-0.8303	-438.4
						-0.45614	-677.2	-0.83078	-439.2
						-0.4567	-678	-0.83046	-441.2
						-0.45726	-678.8	-0.83015	-443.2
						-0.45782	-679.6	-0.83141	-442.8
						-0.45816	-680.8	-0.83136	-444.4
						-0.4585	-682	-0.83184	-445.2
						-0.45928	-682.4	-0.83258	-445.6
						-0.45962	-683.6	-0.83253	-447.2
						-0.46018	-684.4	-0.833	-448
						-0.46074	-685.2	-0.83243	-450.4
						-0.46108	-686.4	-0.83369	-450
						-0.46164	-687.2	-0.83285	-452.8
						-0.46198	-688.4	-0.83359	-453.2
						-0.46254	-689.2	-0.83459	-453.2
						-0.46288	-690.4	-0.83401	-455.6
						-0.46366	-690.8	-0.83606	-454
						-0.46378	-692.4	-0.83654	-454.8
						-0.46456	-692.8	-0.83596	-457.2
						-0.46512	-693.6	-0.83565	-459.2
						-0.46568	-694.4	-0.83613	-460
						-0.46624	-695.2	-0.83634	-461.2
						-0.4668	-696	-0.83839	-459.6
						-0.46714	-697.2	-0.8386	-460.8
						-0.46748	-698.4	-0.83908	-461.6
						-0.46826	-698.8	-0.83981	-462
						-0.46816	-700.8	-0.83898	-464.8
						-0.46872	-701.6	-0.83866	-466.8
						-0.46928	-702.4	-0.83993	-466.4
						-0.47006	-702.8	-0.84066	-466.8
						-0.4704	-704	-0.84009	-469.2
						-0.47096	-704.8	-0.8403	-470.4
						-0.47152	-705.6	-0.84104	-470.8
						-0.47186	-706.8	-0.84151	-471.6
						-0.4722	-708	-0.8412	-473.6
						-0.4732	-708	-0.84141	-474.8
						-0.47376	-708.8	-0.84163	-476
						-0.47388	-710.4	-0.84236	-476.4
						-0.47422	-711.6	-0.84284	-477.2
						-0.47478	-712.4	-0.84358	-477.6
						-0.47512	-713.6	-0.84405	-478.4
						-0.4759	-714	-0.84426	-479.6
						-0.47646	-714.8	-0.84474	-480.4
						-0.47658	-716.4	-0.84626	-479.6
						-0.47714	-717.2	-0.84569	-482
						-0.47748	-718.4	-0.84459	-485.2
						-0.47804	-719.2	-0.84559	-485.2
						-0.47838	-720.4	-0.84606	-486
						-0.47894	-721.2	-0.8468	-486.4
						-0.4795	-722	-0.84675	-488
						-0.47984	-723.2	-0.84696	-489.2
						-0.4804	-724	-0.84796	-489.2
						-0.48096	-724.8	-0.84896	-489.2
						-0.4813	-726	-0.84839	-491.6
						-0.48208	-726.4	-0.84834	-493.2
						-0.48242	-727.6	-0.84908	-493.6
						-0.48276	-728.8	-0.85008	-493.6
						-0.48332	-729.6	-0.85003	-495.2
						-0.48388	-730.4	-0.85103	-495.2
						-0.48444	-731.2	-0.85124	-496.4
						-0.485	-732	-0.8504	-499.2
						-0.48534	-733.2	-0.85061	-500.4
						-0.4859	-734	-0.85188	-500
						-0.48646	-734.8	-0.85261	-500.4
						-0.4868	-736	-0.85361	-500.4
						-0.48736	-736.8	-0.85199	-504.4
						-0.4877	-738	-0.85168	-506.4
						-0.48826	-738.8	-0.85241	-506.8
						-0.48882	-739.6	-0.8521	-508.8
						-0.48916	-740.8	-0.85363	-508
						-0.48972	-741.6	-0.85463	-508
						-0.49028	-742.4	-0.85379	-510.8
						-0.49062	-743.6	-0.85479	-510.8
						-0.49118	-744.4	-0.85579	-510.8
						-0.49152	-745.6	-0.85626	-511.6
						-0.49208	-746.4	-0.85569	-514
						-0.49242	-747.6	-0.85643	-514.4
						-0.49298	-748.4	-0.85664	-515.6
						-0.49354	-749.2	-0.85685	-516.8
						-0.4941	-750	-0.85943	-514.4
						-0.49466	-750.8	-0.8599	-515.2
						-0.495	-752	-0.85696	-521.2
						-0.49534	-753.2	-0.85823	-520.8
						-0.49612	-753.6	-0.85923	-520.8
						-0.49646	-754.8	-0.85891	-522.8
						-0.49702	-755.6	-0.85965	-523.2
						-0.49736	-756.8	-0.85829	-526.8
						-0.49792	-757.6	-0.85955	-526.4
						-0.49848	-758.4	-0.86081	-526
						-0.49904	-759.2	-0.85998	-528.8
						-0.49938	-760.4	-0.86019	-530
						-0.49994	-761.2	-0.86014	-531.6
						-0.50028	-762.4	-0.86114	-531.6
						-0.50062	-763.6	-0.86293	-530.4
						-0.50118	-764.4	-0.86366	-530.8
						-0.50196	-764.8	-0.86204	-534.8
						-0.5023	-766	-0.86304	-534.8
						-0.50264	-767.2	-0.86325	-536
						-0.5032	-768	-0.86346	-537.2
						-0.50376	-768.8	-0.86394	-538
						-0.5041	-770	-0.86389	-539.6
						-0.50444	-771.2	-0.86279	-542.8
						-0.505	-772	-0.86484	-541.2
						-0.50578	-772.4	-0.86663	-540
						-0.50612	-773.6	-0.86553	-543.2
						-0.50646	-774.8	-0.86547	-544.8
						-0.50724	-775.2	-0.86543	-546.4
						-0.50758	-776.4	-0.86643	-546.4
						-0.50792	-777.6	-0.86638	-548
						-0.50848	-778.4	-0.86659	-549.2
						-0.50904	-779.2	-0.86601	-551.6
						-0.50938	-780.4	-0.86544	-554
						-0.50972	-781.6	-0.8667	-553.6
						-0.51072	-781.6	-0.86823	-552.8
						-0.51106	-782.8	-0.86739	-555.6
						-0.5114	-784	-0.86786	-556.4
						-0.51174	-785.2	-0.86913	-556
						-0.51208	-786.4	-0.86829	-558.8
						-0.51286	-786.8	-0.86876	-559.6
						-0.5132	-788	-0.86871	-561.2
						-0.51376	-788.8	-0.86893	-562.4
						-0.51432	-789.6	-0.86966	-562.8
						-0.51466	-790.8	-0.87145	-561.6
						-0.51522	-791.6	-0.87061	-564.4
						-0.51578	-792.4	-0.8703	-566.4
						-0.51634	-793.2	-0.8713	-566.4
						-0.5169	-794	-0.87204	-566.8
						-0.51724	-795.2	-0.87409	-565.2
						-0.51758	-796.4	-0.87325	-568
						-0.51792	-797.6	-0.87215	-571.2
						-0.5187	-798	-0.87236	-572.4
						-0.51904	-799.2	-0.87389	-571.6
						-0.5196	-800	-0.872	-576
						-0.51994	-801.2	-0.87221	-577.2
						-0.52072	-801.6	-0.87453	-575.2
						-0.52084	-803.2	-0.875	-576
						-0.5214	-804	-0.87416	-578.8
						-0.52196	-804.8	-0.87543	-578.4
						-0.52252	-805.6	-0.8759	-579.2
						-0.52286	-806.8	-0.87454	-582.8
						-0.52342	-807.6	-0.87685	-580.8
						-0.52376	-808.8	-0.87628	-583.2
						-0.52432	-809.6	-0.87649	-584.4
						-0.52488	-810.4	-0.8788	-582.4
						-0.52522	-811.6	-0.87718	-586.4
						-0.52578	-812.4	-0.87686	-588.4
						-0.52612	-813.6	-0.87865	-587.2
						-0.52668	-814.4	-0.87624	-592.4
						-0.52724	-815.2	-0.87803	-591.2
						-0.52758	-816.4	-0.87929	-590.8
						-0.52814	-817.2	-0.87819	-594
						-0.52826	-818.8	-0.87893	-594.4
						-0.52882	-819.6	-0.87993	-594.4
						-0.52938	-820.4	-0.87961	-596.4
						-0.52994	-821.2	-0.88009	-597.2
						-0.53028	-822.4	-0.88083	-597.6
						-0.53106	-822.8	-0.88104	-598.8
						-0.5314	-824	-0.88125	-600
						-0.53196	-824.8	-0.88173	-600.8
						-0.53252	-825.6	-0.88115	-603.2
						-0.53308	-826.4	-0.88241	-602.8
						-0.53342	-827.6	-0.88158	-605.6
						-0.53398	-828.4	-0.88074	-608.4
						-0.53432	-829.6	-0.88253	-607.2
						-0.53466	-830.8	-0.88353	-607.2
						-0.53544	-831.2	-0.8819	-611.2
						-0.53578	-832.4	-0.88264	-611.6
						-0.53612	-833.6	-0.88443	-610.4
						-0.53668	-834.4	-0.88411	-612.4
						-0.53702	-835.6	-0.88459	-613.2
						-0.53758	-836.4	-0.88533	-613.6
						-0.53792	-837.6	-0.88528	-615.2
						-0.5387	-838	-0.88496	-617.2
						-0.53926	-838.8	-0.8857	-617.6
						-0.54004	-839.2	-0.88565	-619.2
						-0.54016	-840.8	-0.88534	-621.2
						-0.54072	-841.6	-0.88581	-622
						-0.54106	-842.8	-0.8855	-624
						-0.54162	-843.6	-0.88703	-623.2
						-0.54196	-844.8	-0.88855	-622.4
						-0.54252	-845.6	-0.88876	-623.6
						-0.54308	-846.4	-0.8895	-624
						-0.5432	-848	-0.88814	-627.6
						-0.54354	-849.2	-0.88783	-629.6
						-0.5441	-850	-0.88804	-630.8
						-0.54466	-850.8	-0.88773	-632.8
						-0.54522	-851.6	-0.88873	-632.8
						-0.54578	-852.4	-0.88973	-632.8
						-0.54634	-853.2	-0.88915	-635.2
						-0.54646	-854.8	-0.88963	-636
						-0.5468	-856	-0.8901	-636.8
						-0.54758	-856.4	-0.89215	-635.2
						-0.54814	-857.2	-0.89079	-638.8
						-0.54848	-858.4	-0.89231	-638
						-0.5486	-860	-0.89305	-638.4
						-0.54938	-860.4	-0.893	-640
						-0.54994	-861.2	-0.89348	-640.8
						-0.5505	-862	-0.89211	-644.4
						-0.55084	-863.2	-0.89259	-645.2
						-0.55184	-863.2	-0.89438	-644
						-0.55174	-865.2	-0.89433	-645.6
						-0.55208	-866.4	-0.89375	-648
						-0.55264	-867.2	-0.89528	-647.2
						-0.5532	-868	-0.89523	-648.8
						-0.55398	-868.4	-0.89465	-651.2
						-0.55432	-869.6	-0.89434	-653.2
						-0.55444	-871.2	-0.89508	-653.6
						-0.55522	-871.6	-0.8966	-652.8
						-0.55578	-872.4	-0.89576	-655.6
						-0.55612	-873.6	-0.89703	-655.2
						-0.55646	-874.8	-0.89776	-655.6
						-0.55702	-875.6	-0.89666	-658.8
						-0.55758	-876.4	-0.89793	-658.4
						-0.55814	-877.2	-0.89814	-659.6
						-0.55804	-879.2	-0.89835	-660.8
						-0.55882	-879.6	-0.89883	-661.6
						-0.55938	-880.4	-0.89956	-662
						-0.56038	-880.4	-0.89846	-665.2
						-0.56072	-881.6	-0.89868	-666.4
						-0.56106	-882.8	-0.89994	-666
						-0.56162	-883.6	-0.89936	-668.4
						-0.56196	-884.8	-0.89984	-669.2
						-0.56252	-885.6	-0.89953	-671.2
						-0.56308	-886.4	-0.90026	-671.6
						-0.5632	-888	-0.90126	-671.6
						-0.56376	-888.8	-0.89964	-675.6
						-0.5641	-890	-0.89985	-676.8
						-0.56488	-890.4	-0.90138	-676
						-0.56544	-891.2	-0.90159	-677.2
						-0.56622	-891.6	-0.90101	-679.6
						-0.56678	-892.4	-0.90149	-680.4
						-0.5669	-894	-0.90118	-682.4
						-0.56768	-894.4	-0.90165	-683.2
						-0.56824	-895.2	-0.90344	-682
						-0.56858	-896.4	-0.90444	-682
						-0.56914	-897.2	-0.90334	-685.2
						-0.56926	-898.8	-0.90381	-686
						-0.57004	-899.2	-0.90298	-688.8
						-0.57038	-900.4	-0.90319	-690
						-0.57072	-901.6	-0.90471	-689.2
						-0.57106	-902.8	-0.90571	-689.2
						-0.57162	-903.6	-0.90356	-694
						-0.57218	-904.4	-0.90325	-696
						-0.5723	-906	-0.90373	-696.8
						-0.57286	-906.8	-0.90499	-696.4
						-0.57364	-907.2	-0.90651	-695.6
						-0.57398	-908.4	-0.9062	-697.6
						-0.5741	-910	-0.90563	-700
						-0.57488	-910.4	-0.90663	-700
						-0.57522	-911.6	-0.90789	-699.6
						-0.57556	-912.8	-0.9081	-700.8
						-0.57634	-913.2	-0.90963	-700
						-0.5769	-914	-0.908	-704
						-0.57724	-915.2	-0.90874	-704.4
						-0.57758	-916.4	-0.90869	-706
						-0.57814	-917.2	-0.91126	-703.6
						-0.57848	-918.4	-0.90938	-708
						-0.57904	-919.2	-0.9088	-710.4
						-0.5796	-920	-0.91085	-708.8
						-0.57994	-921.2	-0.91001	-711.6
						-0.58072	-921.6	-0.90891	-714.8
						-0.58106	-922.8	-0.91044	-714
						-0.5814	-924	-0.91301	-711.6
						-0.58174	-925.2	-0.91323	-712.8
						-0.58252	-925.6	-0.9116	-716.8
						-0.58308	-926.4	-0.91155	-718.4
						-0.58342	-927.6	-0.91334	-717.2
						-0.58398	-928.4	-0.91198	-720.8
						-0.58454	-929.2	-0.91166	-722.8
						-0.58488	-930.4	-0.91345	-721.6
						-0.58544	-931.2	-0.91314	-723.6
						-0.58578	-932.4	-0.91388	-724
						-0.58612	-933.6	-0.91488	-724
						-0.58668	-934.4	-0.91325	-728
						-0.58746	-934.8	-0.91399	-728.4
						-0.58802	-935.6	-0.91578	-727.2
						-0.58836	-936.8	-0.91441	-730.8
						-0.58892	-937.6	-0.91541	-730.8
						-0.58904	-939.2	-0.91746	-729.2
						-0.58938	-940.4	-0.91689	-731.6
						-0.59016	-940.8	-0.91605	-734.4
						-0.59072	-941.6	-0.91679	-734.8
						-0.59084	-943.2	-0.91963	-732
						-0.5914	-944	-0.918	-736
						-0.59196	-944.8	-0.91848	-736.8
						-0.59208	-946.4	-0.91843	-738.4
						-0.59264	-947.2	-0.9189	-739.2
						-0.59298	-948.4	-0.92121	-737.2
						-0.59354	-949.2	-0.92169	-738
						-0.59388	-950.4	-0.91875	-744
						-0.59466	-950.8	-0.9187	-745.6
						-0.59522	-951.6	-0.92049	-744.4
						-0.59556	-952.8	-0.92175	-744
						-0.59612	-953.6	-0.9217	-745.6
						-0.59646	-954.8	-0.92008	-749.6
						-0.59702	-955.6	-0.91924	-752.4
						-0.59736	-956.8	-0.91971	-753.2
						-0.59792	-957.6	-0.92098	-752.8
						-0.59848	-958.4	-0.92145	-753.6
						-0.59904	-959.2	-0.9214	-755.2
						-0.59916	-960.8	-0.92056	-758
						-0.59928	-962.4	-0.92156	-758
						-0.60006	-962.8	-0.9202	-761.6
						-0.60062	-963.6	-0.92278	-759.2
						-0.60074	-965.2	-0.92614	-755.6
						-0.60108	-966.4	-0.92425	-760
						-0.60208	-966.4	-0.92368	-762.4
						-0.60264	-967.2	-0.92599	-760.4
						-0.60298	-968.4	-0.92673	-760.8
						-0.60332	-969.6	-0.92379	-766.8
						-0.60366	-970.8	-0.92453	-767.2
						-0.604	-972	-0.92421	-769.2
						-0.60478	-972.4	-0.92548	-768.8
						-0.60534	-973.2	-0.92674	-768.4
						-0.6059	-974	-0.92511	-772.4
						-0.60624	-975.2	-0.92533	-773.6
						-0.60702	-975.6	-0.92685	-772.8
						-0.60736	-976.8	-0.92575	-776
						-0.60792	-977.6	-0.92623	-776.8
						-0.60804	-979.2	-0.92565	-779.2
						-0.60838	-980.4	-0.92508	-781.6
						-0.60894	-981.2	-0.92529	-782.8
						-0.60928	-982.4	-0.92734	-781.2
						-0.60984	-983.2	-0.92781	-782
						-0.6104	-984	-0.9254	-787.2
						-0.61096	-984.8	-0.92745	-785.6
						-0.61152	-985.6	-0.92976	-783.6
						-0.61164	-987.2	-0.9284	-787.2
						-0.61176	-988.8	-0.92809	-789.2
						-0.6121	-990	-0.92804	-790.8
						-0.61332	-989.6	-0.92851	-791.6
						-0.61388	-990.4	-0.93004	-790.8
						-0.61444	-991.2	-0.92894	-794
						-0.615	-992	-0.92889	-795.6
						-0.61512	-993.6	-0.93015	-795.2
						-0.61568	-994.4	-0.93246	-793.2
						-0.61624	-995.2	-0.93215	-795.2
						-0.61658	-996.4	-0.93236	-796.4
						-0.61692	-997.6	-0.93284	-797.2
						-0.61748	-998.4	-0.932	-800
						-0.6176	-1000	-0.93116	-802.8
						-0.61816	-1000.8	-0.9319	-803.2
						-0.6185	-1002	-0.9308	-806.4
						-0.61884	-1003.2	-0.93049	-808.4
						-0.61962	-1003.6	-0.93411	-804.4
						-0.6204	-1004	-0.93406	-806
						-0.62074	-1005.2	-0.93323	-808.8
						-0.62152	-1005.6	-0.93449	-808.4
						-0.62164	-1007.2	-0.93838	-804
						-0.62154	-1009.2	-0.9378	-806.4
						-0.6221	-1010	-0.9346	-812.8
						-0.62266	-1010.8	-0.93534	-813.2
						-0.62344	-1011.2	-0.93476	-815.6
						-0.624	-1012	-0.93681	-814
						-0.62456	-1012.8	-0.93939	-811.6
						-0.62512	-1013.6	-0.93776	-815.6
						-0.62568	-1014.4	-0.9364	-819.2
						-0.6258	-1016	-0.93661	-820.4
						-0.62702	-1015.6	-0.93761	-820.4
						-0.62714	-1017.2	-0.94019	-818
						-0.62726	-1018.8	-0.93856	-822
						-0.62804	-1019.2	-0.93746	-825.2
						-0.62838	-1020.4	-0.9382	-825.6
						-0.6285	-1022	-0.93999	-824.4
						-0.62884	-1023.2	-0.93915	-827.2
						-0.62918	-1024.4	-0.94068	-826.4
						-0.62974	-1025.2	-0.94115	-827.2
						-0.63008	-1026.4	-0.93874	-832.4
						-0.63086	-1026.8	-0.93948	-832.8
						-0.6312	-1028	-0.94179	-830.8
						-0.63176	-1028.8	-0.94148	-832.8
						-0.63254	-1029.2	-0.943	-832
						-0.6331	-1030	-0.94295	-833.6
						-0.633	-1032	-0.94159	-837.2
						-0.63378	-1032.4	-0.9418	-838.4
						-0.63412	-1033.6	-0.94123	-840.8
						-0.63402	-1035.6	-0.9417	-841.6
						-0.63458	-1036.4	-0.94191	-842.8
						-0.63514	-1037.2	-0.94291	-842.8
						-0.6357	-1038	-0.9426	-844.8
						-0.63648	-1038.4	-0.9436	-844.8
						-0.63704	-1039.2	-0.9425	-848
						-0.63782	-1039.6	-0.94298	-848.8
						-0.6375	-1042	-0.94503	-847.2
						-0.63784	-1043.2	-0.94419	-850
						-0.6384	-1044	-0.94571	-849.2
						-0.6394	-1044	-0.94488	-852
						-0.63952	-1045.6	-0.94614	-851.6
						-0.64008	-1046.4	-0.9453	-854.4
						-0.64042	-1047.6	-0.94578	-855.2
						-0.64098	-1048.4	-0.94494	-858
						-0.64176	-1048.8	-0.94594	-858
						-0.6421	-1050	-0.94746	-857.2
						-0.64244	-1051.2	-0.94636	-860.4
						-0.64278	-1052.4	-0.94894	-858
						-0.64378	-1052.4	-0.94679	-862.8
						-0.64434	-1053.2	-0.94621	-865.2
						-0.64468	-1054.4	-0.94643	-866.4
						-0.64524	-1055.2	-0.94585	-868.8
						-0.6458	-1056	-0.94554	-870.8
						-0.64658	-1056.4	-0.94969	-866
						-0.64648	-1058.4	-0.95095	-865.6
						-0.64682	-1059.6	-0.94723	-872.8
						-0.64738	-1060.4	-0.9498	-870.4
						-0.64794	-1061.2	-0.95106	-870
						-0.6485	-1062	-0.94918	-874.4
						-0.64862	-1063.6	-0.94939	-875.6
						-0.64874	-1065.2	-0.95013	-876
						-0.64952	-1065.6	-0.94876	-879.6
						-0.65008	-1066.4	-0.95029	-878.8
						-0.65064	-1067.2	-0.94998	-880.8
						-0.6512	-1068	-0.94993	-882.4
						-0.65176	-1068.8	-0.95408	-877.6
						-0.6521	-1070	-0.95193	-882.4
						-0.65244	-1071.2	-0.9503	-886.4
						-0.65344	-1071.2	-0.95314	-883.6
						-0.65378	-1072.4	-0.9544	-883.2
						-0.6539	-1074	-0.95514	-883.6
						-0.65468	-1074.4	-0.9564	-883.2
						-0.65458	-1076.4	-0.95399	-888.4
						-0.65514	-1077.2	-0.95341	-890.8
						-0.65592	-1077.6	-0.95599	-888.4
						-0.65626	-1078.8	-0.95541	-890.8
						-0.65704	-1079.2	-0.953	-896
						-0.6576	-1080	-0.95479	-894.8
						-0.65794	-1081.2	-0.95264	-899.6
						-0.65784	-1083.2	-0.95285	-900.8
						-0.6584	-1084	-0.95831	-894
						-0.65918	-1084.4	-0.95433	-901.6
						-0.65974	-1085.2	-0.95454	-902.8
						-0.66008	-1086.4	-0.95606	-902
						-0.66064	-1087.2	-0.95549	-904.4
						-0.66098	-1088.4	-0.95544	-906
						-0.66132	-1089.6	-0.95749	-904.4
						-0.66188	-1090.4	-0.95665	-907.2
						-0.66244	-1091.2	-0.9566	-908.8
						-0.66278	-1092.4	-0.95996	-905.2
						-0.66334	-1093.2	-0.9586	-908.8
						-0.66412	-1093.6	-0.9575	-912
						-0.6649	-1094	-0.95876	-911.6
						-0.66502	-1095.6	-0.95845	-913.6
						-0.66558	-1096.4	-0.95735	-916.8
						-0.6657	-1098	-0.95861	-916.4
						-0.66582	-1099.6	-0.95961	-916.4
						-0.6666	-1100	-0.96009	-917.2
						-0.66716	-1100.8	-0.95846	-921.2
						-0.6675	-1102	-0.95973	-920.8
						-0.66806	-1102.8	-0.9581	-924.8
						-0.6684	-1104	-0.95884	-925.2
						-0.66852	-1105.6	-0.96168	-922.4
						-0.6693	-1106	-0.96241	-922.8
						-0.66964	-1107.2	-0.96053	-927.2
						-0.66998	-1108.4	-0.961	-928
						-0.67076	-1108.8	-0.95938	-932
						-0.67132	-1109.6	-0.96274	-928.4
						-0.67166	-1110.8	-0.96348	-928.8
						-0.67178	-1112.4	-0.9608	-934.4
						-0.67256	-1112.8	-0.96521	-929.2
						-0.67312	-1113.6	-0.96464	-931.6
						-0.6739	-1114	-0.96223	-936.8
						-0.67402	-1115.6	-0.96322	-936.8
						-0.6748	-1116	-0.96501	-935.6
						-0.67514	-1117.2	-0.96444	-938
						-0.67548	-1118.4	-0.96518	-938.4
						-0.6756	-1120	-0.96408	-941.6
						-0.67616	-1120.8	-0.96219	-946
						-0.6765	-1122	-0.96293	-946.4
						-0.67706	-1122.8	-0.96445	-945.6
						-0.67806	-1122.8	-0.96335	-948.8
						-0.67818	-1124.4	-0.96461	-948.4
						-0.67852	-1125.6	-0.96614	-947.6
						-0.6793	-1126	-0.96451	-951.6
						-0.67986	-1126.8	-0.96368	-954.4
						-0.68042	-1127.6	-0.96546	-953.2
						-0.68076	-1128.8	-0.96515	-955.2
						-0.6811	-1130	-0.96536	-956.4
						-0.68144	-1131.2	-0.9661	-956.8
						-0.68222	-1131.6	-0.96658	-957.6
						-0.68256	-1132.8	-0.96653	-959.2
						-0.68334	-1133.2	-0.96648	-960.8
						-0.68368	-1134.4	-0.96669	-962
						-0.6838	-1136	-0.96795	-961.6
						-0.6848	-1136	-0.97026	-959.6
						-0.68558	-1136.4	-0.96706	-966
						-0.68614	-1137.2	-0.96649	-968.4
						-0.68648	-1138.4	-0.96854	-966.8
						-0.68682	-1139.6	-0.96875	-968
						-0.68738	-1140.4	-0.9708	-966.4
						-0.68772	-1141.6	-0.97337	-964
						-0.68828	-1142.4	-0.9686	-972.8
						-0.68884	-1143.2	-0.97039	-971.6
						-0.68874	-1145.2	-0.97113	-972
						-0.68886	-1146.8	-0.97239	-971.6
						-0.68964	-1147.2	-0.97286	-972.4
						-0.68976	-1148.8	-0.96861	-980.4
						-0.69032	-1149.6	-0.97066	-978.8
						-0.69132	-1149.6	-0.97193	-978.4
						-0.69122	-1151.6	-0.96978	-983.2
						-0.692	-1152	-0.97104	-982.8
						-0.69278	-1152.4	-0.96915	-987.2
						-0.69312	-1153.6	-0.97041	-986.8
						-0.69346	-1154.8	-0.97325	-984
						-0.69446	-1154.8	-0.97163	-988
						-0.69502	-1155.6	-0.97341	-986.8
						-0.69536	-1156.8	-0.97205	-990.4
						-0.69636	-1156.8	-0.9741	-988.8
						-0.69714	-1157.2	-0.97326	-991.6
						-0.69704	-1159.2	-0.97453	-991.2
						-0.69716	-1160.8	-0.97369	-994
						-0.69772	-1161.6	-0.97443	-994.4
						-0.69806	-1162.8	-0.97359	-997.2
						-0.69862	-1163.6	-0.97538	-996
						-0.69918	-1164.4	-0.97428	-999.2
						-0.6993	-1166	-0.9758	-998.4
						-0.69942	-1167.6	-0.97706	-998
						-0.69976	-1168.8	-0.97491	-1002.8
						-0.70032	-1169.6	-0.97618	-1002.4
						-0.7011	-1170	-0.97796	-1001.2
						-0.70166	-1170.8	-0.97739	-1003.6
						-0.70178	-1172.4	-0.97786	-1004.4
						-0.70256	-1172.8	-0.97939	-1003.6
						-0.70312	-1173.6	-0.97881	-1006
						-0.70346	-1174.8	-0.98034	-1005.2
						-0.70424	-1175.2	-0.97845	-1009.6
						-0.70458	-1176.4	-0.9763	-1014.4
						-0.70492	-1177.6	-0.9794	-1011.2
						-0.70548	-1178.4	-0.98093	-1010.4
						-0.70626	-1178.8	-0.97589	-1019.6
						-0.7066	-1180	-0.97767	-1018.4
						-0.70672	-1181.6	-0.9813	-1014.4
						-0.70728	-1182.4	-0.9802	-1017.6
						-0.70762	-1183.6	-0.98015	-1019.2
						-0.70752	-1185.6	-0.98141	-1018.8
						-0.70852	-1185.6	-0.98084	-1021.2
						-0.70952	-1185.6	-0.98105	-1022.4
						-0.70986	-1186.8	-0.98258	-1021.6
						-0.7102	-1188	-0.982	-1024
						-0.71076	-1188.8	-0.98038	-1028
						-0.71088	-1190.4	-0.98085	-1028.8
						-0.71122	-1191.6	-0.9829	-1027.2
						-0.712	-1192	-0.98233	-1029.6
						-0.71256	-1192.8	-0.98096	-1033.2
						-0.71312	-1193.6	-0.98459	-1029.2
						-0.7139	-1194	-0.9848	-1030.4
						-0.71402	-1195.6	-0.9837	-1033.6
						-0.71414	-1197.2	-0.98418	-1034.4
						-0.7147	-1198	-0.98281	-1038
						-0.71504	-1199.2	-0.98513	-1036
						-0.71582	-1199.6	-0.98665	-1035.2
						-0.71638	-1200.4	-0.98686	-1036.4
						-0.71672	-1201.6	-0.98419	-1042
						-0.7175	-1202	-0.9865	-1040
						-0.7185	-1202	-0.98461	-1044.4
						-0.71906	-1202.8	-0.98614	-1043.6
						-0.71962	-1203.6	-0.98845	-1041.6
						-0.7204	-1204	-0.9863	-1046.4
						-0.72052	-1205.6	-0.98651	-1047.6
						-0.72086	-1206.8	-0.98909	-1045.2
						-0.7212	-1208	-0.98563	-1052
						-0.72176	-1208.8	-0.98558	-1053.6
						-0.72232	-1209.6	-0.9871	-1052.8
						-0.72288	-1210.4	-0.99151	-1047.6
						-0.72366	-1210.8	-0.98805	-1054.4
						-0.72378	-1212.4	-0.98826	-1055.6
						-0.72478	-1212.4	-0.98821	-1057.2
						-0.7249	-1214	-0.9858	-1062.4
						-0.72546	-1214.8	-0.98759	-1061.2
						-0.72646	-1214.8	-0.99043	-1058.4
						-0.72636	-1216.8	-0.98959	-1061.2
						-0.7267	-1218	-0.98875	-1064
						-0.7277	-1218	-0.98975	-1064
						-0.72826	-1218.8	-0.98944	-1066
						-0.72882	-1219.6	-0.98808	-1069.6
						-0.72916	-1220.8	-0.99223	-1064.8
						-0.7295	-1222	-0.98981	-1070
						-0.73006	-1222.8	-0.98871	-1073.2
						-0.73062	-1223.6	-0.99313	-1068
						-0.7314	-1224	-0.99098	-1072.8
						-0.7313	-1226	-0.99119	-1074
						-0.73208	-1226.4	-0.99271	-1073.2
						-0.73242	-1227.6	-0.99581	-1070
						-0.73298	-1228.4	-0.99681	-1070
						-0.73332	-1229.6	-0.9944	-1075.2
						-0.7341	-1230	-0.99199	-1080.4
						-0.73488	-1230.4	-0.99351	-1079.6
						-0.73522	-1231.6	-0.99425	-1080
						-0.73578	-1232.4	-0.99158	-1085.6
						-0.7359	-1234	-0.99468	-1082.4
						-0.73624	-1235.2	-0.99646	-1081.2
						-0.7368	-1236	-0.99484	-1085.2
						-0.73714	-1237.2	-0.994	-1088
						-0.73792	-1237.6	-0.99421	-1089.2
						-0.73848	-1238.4	-0.99574	-1088.4
						-0.7386	-1240	-0.99516	-1090.8
						-0.73938	-1240.4	-0.99826	-1087.6
						-0.74038	-1240.4	-0.99585	-1092.8
						-0.74094	-1241.2	-0.99475	-1096
						-0.74172	-1241.6	-0.99601	-1095.6
						-0.7425	-1242	-0.99649	-1096.4
						-0.74284	-1243.2	-0.99644	-1098
						-0.74296	-1244.8	-0.99665	-1099.2
						-0.74308	-1246.4	-0.99739	-1099.6
						-0.74342	-1247.6	-0.99734	-1101.2
						-0.7442	-1248	-0.99703	-1103.2
						-0.74498	-1248.4	-0.99803	-1103.2
						-0.74532	-1249.6	-0.99903	-1103.2
						-0.74588	-1250.4	-0.99924	-1104.4
						-0.74622	-1251.6	-1.00129	-1102.8
						-0.74678	-1252.4	-0.99704	-1110.8
						-0.74756	-1252.8	-0.99883	-1109.6
						-0.7479	-1254	-0.99641	-1114.8
						-0.74824	-1255.2	-0.99899	-1112.4
						-0.7488	-1256	-1.00288	-1108
						-0.74958	-1256.4	-0.99731	-1118
						-0.75036	-1256.8	-1.0012	-1113.6
						-0.75048	-1258.4	-0.99958	-1117.6
						-0.75082	-1259.6	-0.99848	-1120.8
						-0.75204	-1259.2	-0.99869	-1122
						-0.7526	-1260	-0.99943	-1122.4
						-0.7525	-1262	-1.00069	-1122
						-0.75218	-1264.4	-1.00405	-1118.4
						-0.7523	-1266	-1.00321	-1121.2
						-0.7533	-1266	-1.00106	-1126
						-0.75408	-1266.4	-1.0018	-1126.4
						-0.75442	-1267.6	-1.00201	-1127.6
						-0.75476	-1268.8	-1.00065	-1131.2
						-0.75576	-1268.8	-1.00218	-1130.4
						-0.7561	-1270	-1.00659	-1125.2
						-0.75688	-1270.4	-1.00339	-1131.6
						-0.75744	-1271.2	-1.00281	-1134
						-0.75822	-1271.6	-1.0025	-1136
						-0.75878	-1272.4	-1.0035	-1136
						-0.75846	-1274.8	-1.00529	-1134.8
						-0.75836	-1276.8	-1.00498	-1136.8
						-0.75914	-1277.2	-1.0044	-1139.2
						-0.7597	-1278	-1.00383	-1141.6
						-0.76004	-1279.2	-1.00483	-1141.6
						-0.76082	-1279.6	-1.00976	-1135.6
						-0.76138	-1280.4	-1.00893	-1138.4
						-0.76238	-1280.4	-1.0052	-1145.6
						-0.7625	-1282	-1.00725	-1144
						-0.76306	-1282.8	-1.00668	-1146.4
						-0.7634	-1284	-1.00531	-1150
						-0.76418	-1284.4	-1.00789	-1147.6
						-0.76474	-1285.2	-1.00889	-1147.6
						-0.76574	-1285.2	-1.00936	-1148.4
						-0.76674	-1285.2	-1.00879	-1150.8
						-0.76686	-1286.8	-1.00769	-1154
						-0.76676	-1288.8	-1.01079	-1150.8
						-0.76688	-1290.4	-1.01179	-1150.8
						-0.76788	-1290.4	-1.00833	-1157.6
						-0.76822	-1291.6	-1.00801	-1159.6
						-0.76812	-1293.6	-1.0119	-1155.2
						-0.76868	-1294.4	-1.01264	-1155.6
						-0.76924	-1295.2	-1.00996	-1161.2
						-0.7698	-1296	-1.01306	-1158
						-0.7708	-1296	-1.01275	-1160
						-0.77114	-1297.2	-1.01716	-1154.8
						-0.77126	-1298.8	-1.0116	-1164.8
						-0.77138	-1300.4	-1.00945	-1169.6
						-0.77172	-1301.6	-1.01098	-1168.8
						-0.77206	-1302.8	-1.01513	-1164
						-0.77284	-1303.2	-1.01508	-1165.6
						-0.77296	-1304.8	-1.00978	-1175.2
						-0.77374	-1305.2	-1.0113	-1174.4
						-0.77408	-1306.4	-1.01099	-1176.4
						-0.7742	-1308	-1.01514	-1171.6
						-0.77476	-1308.8	-1.01561	-1172.4
						-0.77576	-1308.8	-1.01425	-1176
						-0.77676	-1308.8	-1.01289	-1179.6
						-0.77732	-1309.6	-1.01704	-1174.8
						-0.77766	-1310.8	-1.01436	-1180.4
						-0.778	-1312	-1.01484	-1181.2
						-0.77812	-1313.6	-1.01505	-1182.4
						-0.7789	-1314	-1.01526	-1183.6
						-0.77924	-1315.2	-1.0181	-1180.8
						-0.77958	-1316.4	-1.01438	-1188
						-0.78036	-1316.8	-1.01538	-1188
						-0.78114	-1317.2	-1.01716	-1186.8
						-0.78148	-1318.4	-1.01711	-1188.4
						-0.78182	-1319.6	-1.02048	-1184.8
						-0.78106	-1322.8	-1.0178	-1190.4
						-0.78118	-1324.4	-1.0167	-1193.6
						-0.78174	-1325.2	-1.02059	-1189.2
						-0.78274	-1325.2	-1.02054	-1190.8
						-0.78308	-1326.4	-1.01944	-1194
						-0.7832	-1328	-1.02201	-1191.6
						-0.78376	-1328.8	-1.02065	-1195.2
						-0.78432	-1329.6	-1.01876	-1199.6
						-0.78488	-1330.4	-1.02291	-1194.8
						-0.78588	-1330.4	-1.02365	-1195.2
						-0.78556	-1332.8	-1.0194	-1203.2
						-0.7859	-1334	-1.02303	-1199.2
						-0.78624	-1335.2	-1.02455	-1198.4
						-0.78658	-1336.4	-1.02188	-1204
						-0.7867	-1338	-1.02498	-1200.8
						-0.78748	-1338.4	-1.02414	-1203.6
						-0.78782	-1339.6	-1.02068	-1210.4
						-0.78816	-1340.8	-1.02351	-1207.6
						-0.78872	-1341.6	-1.02583	-1205.6
						-0.78906	-1342.8	-1.02289	-1211.6
						-0.7894	-1344	-1.02415	-1211.2
						-0.7904	-1344	-1.0241	-1212.8
						-0.79052	-1345.6	-1.02589	-1211.6
						-0.79108	-1346.4	-1.02768	-1210.4
						-0.79208	-1346.4	-1.02605	-1214.4
						-0.79286	-1346.8	-1.02626	-1215.6
						-0.7932	-1348	-1.02516	-1218.8
						-0.79332	-1349.6	-1.02748	-1216.8
						-0.79388	-1350.4	-1.029	-1216
						-0.79466	-1350.8	-1.0279	-1219.2
						-0.795	-1352	-1.03074	-1216.4
						-0.79512	-1353.6	-1.02701	-1223.6
						-0.7959	-1354	-1.02828	-1223.2
						-0.79624	-1355.2	-1.0277	-1225.6
						-0.79614	-1357.2	-1.02581	-1230
						-0.7967	-1358	-1.02865	-1227.2
						-0.79726	-1358.8	-1.03149	-1224.4
						-0.7976	-1360	-1.03223	-1224.8
						-0.79816	-1360.8	-1.02666	-1234.8
						-0.79872	-1361.6	-1.02688	-1236
						-0.79928	-1362.4	-1.02656	-1238
						-0.79984	-1363.2	-1.0294	-1235.2
						-0.8004	-1364	-1.03355	-1230.4
						-0.80096	-1364.8	-1.02878	-1239.2
						-0.80108	-1366.4	-1.02768	-1242.4
						-0.80098	-1368.4	-1.03235	-1236.8
						-0.80176	-1368.8	-1.03283	-1237.6
						-0.80254	-1369.2	-1.03173	-1240.8
						-0.80288	-1370.4	-1.0343	-1238.4
						-0.80278	-1372.4	-1.03136	-1244.4
						-0.804	-1372	-1.03158	-1245.6
						-0.80478	-1372.4	-1.03546	-1241.2
						-0.8049	-1374	-1.03489	-1243.6
						-0.8048	-1376	-1.03405	-1246.4
						-0.8058	-1376	-1.03453	-1247.2
						-0.8068	-1376	-1.03395	-1249.6
						-0.80692	-1377.6	-1.03574	-1248.4
						-0.80726	-1378.8	-1.04094	-1242
						-0.80782	-1379.6	-1.03931	-1246
						-0.80794	-1381.2	-1.03743	-1250.4
						-0.80806	-1382.8	-1.03738	-1252
						-0.80884	-1383.2	-1.04048	-1248.8
						-0.80962	-1383.6	-1.04253	-1247.2
						-0.80952	-1385.6	-1.04038	-1252
						-0.81008	-1386.4	-1.03928	-1255.2
						-0.81108	-1386.4	-1.03949	-1256.4
								-1.04206	-1254
								-1.04044	-1258
								-1.0438	-1254.4
								-1.03981	-1262
								-1.04029	-1262.8
								-1.03893	-1266.4
								-1.04045	-1265.6
								-1.03935	-1268.8
								-1.04166	-1266.8
								-1.04424	-1264.4
[truncated: 201 more rows]

## Sheet: Fig. 2b
	100 mA cm-2	500 mA cm-2	1000 mA cm-2
NiCoP/PC	92	121	145
CoP/PC	138	218	270
NiP/PC	202	295	330
Pt/C/PC	121	410	637

## Sheet: Fig 2c
Log [j (mA cm-2)]	NCP/PC	COP/PC	Ni2P/PC	Pt/C/PC	MoS2/PC
2.01351	0.09416	1.95617	0.13227	2.03133	0.31105
2.01422	0.09419	1.95672	0.13233	2.0319	0.31199
2.01493	0.09421	1.95727	0.13238	2.03246	0.31293
2.01564	0.09424	1.95782	0.13244	2.03303	0.31388
2.01634	0.09427	1.95837	0.1325	2.0336	0.31482
2.01705	0.0943	1.95892	0.13256	2.03417	0.31577
2.01776	0.09433	1.95947	0.13261	2.03474	0.3167
2.01847	0.09436	1.96002	0.13267	2.0353	0.31765
2.01918	0.09439	1.96057	0.13273	2.03587	0.31859
2.01988	0.09442	1.96112	0.13279	2.03644	0.31952
2.02059	0.09445	1.96167	0.13285	2.03701	0.32044
2.0213	0.09447	1.96222	0.1329	2.03758	0.32138
2.02201	0.0945	1.96278	0.13296	2.03815	0.32233
2.02272	0.09453	1.96333	0.13302	2.03871	0.32327
2.02343	0.09456	1.96388	0.13308	2.03928	0.3242
2.02413	0.09459	1.96443	0.13313	2.03985	0.32513
2.02484	0.09462	1.96498	0.13319	2.04042	0.32607
2.02555	0.09465	1.96553	0.13325	2.04099	0.327
2.02626	0.09468	1.96608	0.13331	2.04155	0.32793
2.02697	0.09471	1.96663	0.13336	2.04212	0.32887
2.02767	0.09474	1.96718	0.13342	2.04269	0.32981
2.02838	0.09476	1.96773	0.13348	2.04326	0.33075
2.02909	0.09479	1.96828	0.13354	2.04383	0.33167
2.0298	0.09482	1.96883	0.1336	2.04439	0.3326
2.03051	0.09485	1.96938	0.13365	2.04496	0.33353
2.03122	0.09488	1.96993	0.13371	2.04553	0.33446
2.03192	0.09491	1.97048	0.13377	2.0461	0.33539
2.03263	0.09494	1.97103	0.13383	2.04667	0.33632
2.03334	0.09497	1.97158	0.13388	2.04723	0.33724
2.03405	0.095	1.97213	0.13394	2.0478	0.33815
2.03476	0.09503	1.97269	0.134	2.04837	0.33907
2.03546	0.09505	1.97324	0.13406	2.04894	0.34001
2.03617	0.09508	1.97379	0.13411	2.04951	0.34092
2.03688	0.09511	1.97434	0.13417	2.05008	0.34185
2.03759	0.09514	1.97489	0.13423	2.05064	0.34276
2.0383	0.09517	1.97544	0.13429	2.05121	0.34369
2.03901	0.0952	1.97599	0.13435	2.05178	0.34461
2.03971	0.09523	1.97654	0.1344	2.05235	0.34553
2.04042	0.09526	1.97709	0.13446	2.05292	0.34645
2.04113	0.09529	1.97764	0.13452	2.05348	0.34737
2.04184	0.09532	1.97819	0.13458	2.05405	0.34828
2.04255	0.09534	1.97874	0.13463	2.05462	0.34918
2.04326	0.09537	1.97929	0.13469	2.05519	0.3501
2.04396	0.0954	1.97984	0.13475	2.05576	0.35101
2.04467	0.09543	1.98039	0.13481	2.05632	0.35192
2.04538	0.09546	1.98094	0.13486	2.05689	0.35284
2.04609	0.09549	1.98149	0.13492	2.05746	0.35374
2.0468	0.09552	1.98204	0.13498	2.05803	0.35465
2.0475	0.09555	1.9826	0.13504	2.0586	0.35557
2.04821	0.09558	1.98315	0.1351	2.05917	0.35647
2.04892	0.09561	1.9837	0.13515	2.05973	0.35739
2.04963	0.09563	1.98425	0.13521	2.0603	0.3583
2.05034	0.09566	1.9848	0.13527	2.06087	0.3592
2.05105	0.09569	1.98535	0.13533	2.06144	0.3601
2.05175	0.09572	1.9859	0.13538	2.06201	0.361
2.05246	0.09575	1.98645	0.13544	2.06257	0.36191
2.05317	0.09578	1.987	0.1355	2.06314	0.36282
2.05388	0.09581	1.98755	0.13556	2.06371	0.3637
2.05459	0.09584	1.9881	0.13561	2.06428	0.3646
2.05529	0.09587	1.98865	0.13567	2.06485	0.36551
2.056	0.0959	1.9892	0.13573	2.06541	0.3664
2.05671	0.09592	1.98975	0.13579	2.06598	0.36729
2.05742	0.09595	1.9903	0.13585	2.06655	0.36819
2.05813	0.09598	1.99085	0.1359	2.06712	0.36908
2.05884	0.09601	1.9914	0.13596	2.06769	0.36998
2.05954	0.09604	1.99195	0.13602	2.06826	0.37087
2.06025	0.09607	1.99251	0.13608	2.06882	0.37177
2.06096	0.0961	1.99306	0.13613	2.06939	0.37266
2.06167	0.09613	1.99361	0.13619	2.06996	0.37353
2.06238	0.09616	1.99416	0.13625	2.07053	0.37442
2.06308	0.09618	1.99471	0.13631	2.0711	0.37531
2.06379	0.09621	1.99526	0.13636	2.07166	0.37618
2.0645	0.09624	1.99581	0.13642	2.07223	0.37708
2.06521	0.09627	1.99636	0.13648	2.0728	0.37796
2.06592	0.0963	1.99691	0.13654	2.07337	0.37884
2.06663	0.09633	1.99746	0.1366	2.07394	0.37973
2.06733	0.09636	1.99801	0.13665	2.0745	0.38062
2.06804	0.09639	1.99856	0.13671	2.07507	0.38151
2.06875	0.09642	1.99911	0.13677	2.07564	0.38239
2.06946	0.09645	1.99966	0.13683	2.07621	0.38326
2.07017	0.09647	2.00021	0.13688	2.07678	0.38413
2.07087	0.0965	2.00076	0.13694	2.07735	0.385
2.07158	0.09653	2.00131	0.137	2.07791	0.38587
2.07229	0.09656	2.00187	0.13706	2.07848	0.38675
2.073	0.09659	2.00242	0.13711	2.07905	0.38762
2.07371	0.09662	2.00297	0.13717	2.07962	0.38849
2.07442	0.09665	2.00352	0.13723	2.08019	0.38935
2.07512	0.09668	2.00407	0.13729	2.08075	0.39022
2.07583	0.09671	2.00462	0.13735	2.08132	0.3911
2.07654	0.09674	2.00517	0.1374	2.08189	0.39195
2.07725	0.09676	2.00572	0.13746	2.08246	0.39281
2.07796	0.09679	2.00627	0.13752	2.08303	0.39368
2.07866	0.09682	2.00682	0.13758	2.08359	0.39453
2.07937	0.09685	2.00737	0.13763	2.08416	0.39538
2.08008	0.09688	2.00792	0.13769	2.08473	0.39624
2.08079	0.09691	2.00847	0.13775	2.0853	0.3971
2.0815	0.09694	2.00902	0.13781	2.08587	0.39796
2.08221	0.09697	2.00957	0.13786	2.08644	0.39881
2.08291	0.097	2.01012	0.13792	2.087	0.39967
2.08362	0.09703	2.01067	0.13798	2.08757	0.40051
2.08433	0.09705	2.01122	0.13804	2.08814	0.40135
2.08504	0.09708	2.01178	0.1381	2.08871	0.4022
2.08575	0.09711	2.01233	0.13815	2.08928	0.40306
2.08645	0.09714	2.01288	0.13821	2.08984	0.4039
2.08716	0.09717	2.01343	0.13827	2.09041	0.40476
2.08787	0.0972	2.01398	0.13833	2.09098	0.40559
2.08858	0.09723	2.01453	0.13838	2.09155	0.40643
2.08929	0.09726	2.01508	0.13844	2.09212	0.40727
2.09	0.09729	2.01563	0.1385	2.09268	0.4081
2.0907	0.09732	2.01618	0.13856	2.09325	0.40894
2.09141	0.09734	2.01673	0.13862	2.09382	0.40979
2.09212	0.09737	2.01728	0.13867	2.09439	0.41063
2.09283	0.0974	2.01783	0.13873	2.09496	0.41146
2.09354	0.09743	2.01838	0.13879	2.09553	0.41229
2.09424	0.09746	2.01893	0.13885	2.09609	0.41312
2.09495	0.09749	2.01948	0.1389	2.09666	0.41394
2.09566	0.09752	2.02003	0.13896	2.09723	0.41476
2.09637	0.09755	2.02058	0.13902	2.0978	0.4156
2.09708	0.09758	2.02113	0.13908	2.09837	0.41642
2.09779	0.09761	2.02169	0.13913	2.09893	0.41724
2.09849	0.09763	2.02224	0.13919	2.0995	0.41808
2.0992	0.09766	2.02279	0.13925	2.10007	0.4189
2.09991	0.09769	2.02334	0.13931	2.10064	0.41971
2.10062	0.09772	2.02389	0.13937	2.10121	0.42052
2.10133	0.09775	2.02444	0.13942	2.10177	0.2135
2.10203	0.09778	2.02499	0.13948	2.10234	0.21357
2.10274	0.09781	2.02554	0.13954	2.10291	0.21364
2.10345	0.09784	2.02609	0.1396	2.10348	0.21371
2.10416	0.09787	2.02664	0.13965	2.10405	0.21378
2.10487	0.09789	2.02719	0.13971	2.10461	0.21385
2.10558	0.09792	2.02774	0.13977	2.10518	0.21392
2.10628	0.09795	2.02829	0.13983	2.10575	0.214
2.10699	0.09798	2.02884	0.13988	2.10632	0.21407
2.1077	0.09801	2.02939	0.13994	2.10689	0.21414
2.10841	0.09804	2.02994	0.14	2.10746	0.21421
2.10912	0.09807	2.03049	0.14006	2.10802	0.21428
2.10982	0.0981	2.03104	0.14012	2.10859	0.21435
2.11053	0.09813	2.0316	0.14017	2.10916	0.21442
2.11124	0.09816	2.03215	0.14023	2.10973	0.21449
2.11195	0.09818	2.0327	0.14029	2.1103	0.21456
2.11266	0.09821	2.03325	0.14035	2.11086	0.21463
2.11337	0.09824	2.0338	0.1404	2.11143	0.2147
2.11407	0.09827	2.03435	0.14046	2.112	0.21477
2.11478	0.0983	2.0349	0.14052	2.11257	0.21484
2.11549	0.09833	2.03545	0.14058	2.11314	0.21492
2.1162	0.09836	2.036	0.14063	2.1137	0.21499
2.11691	0.09839	2.03655	0.14069	2.11427	0.21506
2.11761	0.09842	2.0371	0.14075	2.11484	0.21513
2.11832	0.09845	2.03765	0.14081	2.11541	0.2152
2.11903	0.09847	2.0382	0.14087	2.11598	0.21527
2.11974	0.0985	2.03875	0.14092	2.11655	0.21534
2.12045	0.09853	2.0393	0.14098	2.11711	0.21541
2.12116	0.09856	2.03985	0.14104	2.11768	0.21548
2.12186	0.09859	2.0404	0.1411	2.11825	0.21555
2.12257	0.09862	2.04096	0.14115	2.11882	0.21562
2.12328	0.09865	2.04151	0.14121	2.11939	0.21569
2.12399	0.09868	2.04206	0.14127	2.11995	0.21576
2.1247	0.09871	2.04261	0.14133	2.12052	0.21583
2.1254	0.09874	2.04316	0.14138	2.12109	0.21591
2.12611	0.09876	2.04371	0.14144	2.12166	0.21598
2.12682	0.09879	2.04426	0.1415	2.12223	0.21605
2.12753	0.09882	2.04481	0.14156	2.12279	0.21612
2.12824	0.09885	2.04536	0.14162	2.12336	0.21619
2.12895	0.09888	2.04591	0.14167	2.12393	0.21626
2.12965	0.09891	2.04646	0.14173	2.1245	0.21633
2.13036	0.09894	2.04701	0.14179	2.12507	0.2164
2.13107	0.09897	2.04756	0.14185	2.12564	0.21647
2.13178	0.099	2.04811	0.1419	2.1262	0.21654
2.13249	0.09903	2.04866	0.14196	2.12677	0.21661
2.13319	0.09905	2.04921	0.14202	2.12734	0.21668
2.1339	0.09908	2.04976	0.14208	2.12791	0.21675
2.13461	0.09911	2.05031	0.14213	2.12848	0.21683
2.13532	0.09914	2.05087	0.14219	2.12904	0.2169
2.13603	0.09917	2.05142	0.14225	2.12961	0.21697
2.13674	0.0992	2.05197	0.14231	2.13018	0.21704
2.13744	0.09923	2.05252	0.14237	2.13075	0.21711
2.13815	0.09926	2.05307	0.14242	2.13132	0.21718
2.13886	0.09929	2.05362	0.14248	2.13188	0.21725
2.13957	0.09932	2.05417	0.14254	2.13245	0.21732
2.14028	0.09934	2.05472	0.1426	2.13302	0.21739
2.14098	0.09937	2.05527	0.14265	2.13359	0.21746
2.14169	0.0994	2.05582	0.14271	2.13416	0.21753
2.1424	0.09943	2.05637	0.14277	2.13473	0.2176
2.14311	0.09946	2.05692	0.14283	2.13529	0.21767
2.14382	0.09949	2.05747	0.14288	2.13586	0.21774
2.14453	0.09952	2.05802	0.14294	2.13643	0.21782
2.14523	0.09955	2.05857	0.143	2.137	0.21789
2.14594	0.09958	2.05912	0.14306	2.13757	0.21796
2.14665	0.09961	2.05967	0.14312	2.13813	0.21803
2.14736	0.09963	2.06022	0.14317	2.1387	0.2181
2.14807	0.09966	2.06078	0.14323	2.13927	0.21817
2.14877	0.09969	2.06133	0.14329	2.13984	0.21824
2.14948	0.09972	2.06188	0.14335	2.14041	0.21831
2.15019	0.09975	2.06243	0.1434	2.14097	0.21838
2.1509	0.09978	2.06298	0.14346	2.14154	0.21845
2.15161	0.09981	2.06353	0.14352	2.14211	0.21852
2.15232	0.09984	2.06408	0.14358	2.14268	0.21859
2.15302	0.09987	2.06463	0.14363	2.14325	0.21866
2.15373	0.09989	2.06518	0.14369	2.14382	0.21874
2.15444	0.09992	2.06573	0.14375	2.14438	0.21881
2.15515	0.09995	2.06628	0.14381	2.14495	0.21888
2.15586	0.09998	2.06683	0.14387	2.14552	0.21895
2.15656	0.10001	2.06738	0.14392	2.14609	0.21902
2.15727	0.10004	2.06793	0.14398	2.14666	0.21909
2.15798	0.10007	2.06848	0.14404	2.14722	0.21916
2.15869	0.1001	2.06903	0.1441	2.14779	0.21923
2.1594	0.10013	2.06958	0.14415	2.14836	0.2193
2.16011	0.10016	2.07013	0.14421	2.14893	0.21937
2.16081	0.10018	2.07069	0.14427	2.1495	0.21944
2.16152	0.10021	2.07124	0.14433	2.15006	0.21951
2.16223	0.10024	2.07179	0.14438	2.15063	0.21958
2.16294	0.10027	2.07234	0.14444	2.1512	0.21966
2.16365	0.1003	2.07289	0.1445	2.15177	0.21973
2.16435	0.10033	2.07344	0.14456	2.15234	0.2198
2.16506	0.10036	2.07399	0.14462	2.15291	0.21987
2.16577	0.10039	2.07454	0.14467	2.15347	0.21994
2.16648	0.10042	2.07509	0.14473	2.15404	0.22001
2.16719	0.10045	2.07564	0.14479	2.15461	0.22008
2.1679	0.10047	2.07619	0.14485	2.15518	0.22015
2.1686	0.1005	2.07674	0.1449	2.15575	0.22022
2.16931	0.10053	2.07729	0.14496	2.15631	0.22029
2.17002	0.10056	2.07784	0.14502	2.15688	0.22036
2.17073	0.10059	2.07839	0.14508	2.15745	0.22043
2.17144	0.10062	2.07894	0.14513	2.15802	0.2205
2.17214	0.10065	2.07949	0.14519	2.15859	0.22057
2.17285	0.10068	2.08004	0.14525	2.15915	0.22065
2.17356	0.10071	2.0806	0.14531	2.15972	0.22072
2.17427	0.10074	2.08115	0.14537	2.16029	0.22079
2.17498	0.10076	2.0817	0.14542	2.16086	0.22086
2.17569	0.10079	2.08225	0.14548	2.16143	0.22093
2.17639	0.10082	2.0828	0.14554	2.16199	0.221
2.1771	0.10085	2.08335	0.1456	2.16256	0.22107
2.17781	0.10088	2.0839	0.14565	2.16313	0.22114
2.17852	0.10091	2.08445	0.14571	2.1637	0.22121
2.17923	0.10094	2.085	0.14577	2.16427	0.22128
2.17993	0.10097	2.08555	0.14583	2.16484	0.22135
2.18064	0.101	2.0861	0.14588	2.1654	0.22142
2.18135	0.10103	2.08665	0.14594	2.16597	0.22149
2.18206	0.10105	2.0872	0.146	2.16654	0.22157
2.18277	0.10108	2.08775	0.14606	2.16711	0.22164
2.18348	0.10111	2.0883	0.14612	2.16768	0.22171
2.18418	0.10114	2.08885	0.14617	2.16824	0.22178
2.18489	0.10117	2.0894	0.14623	2.16881	0.22185
2.1856	0.1012	2.08996	0.14629	2.16938	0.22192
2.18631	0.10123	2.09051	0.14635	2.16995	0.22199
2.18702	0.10126	2.09106	0.1464	2.17052	0.22206
2.18772	0.10129	2.09161	0.14646	2.17108	0.22213
2.18843	0.10132	2.09216	0.14652	2.17165	0.2222
2.18914	0.10134	2.09271	0.14658	2.17222	0.22227
2.18985	0.10137	2.09326	0.14664	2.17279	0.22234
2.19056	0.1014	2.09381	0.14669	2.17336	0.22241
2.19127	0.10143	2.09436	0.14675	2.17393	0.22248
2.19197	0.10146	2.09491	0.14681	2.17449	0.22256
2.19268	0.10149	2.09546	0.14687	2.17506	0.22263
2.19339	0.10152	2.09601	0.14692	2.17563	0.2227
2.1941	0.10155	2.09656	0.14698	2.1762	0.22277
2.19481	0.10158	2.09711	0.14704	2.17677	0.22284
2.19551	0.1016	2.09766	0.1471	2.17733	0.22291
2.19622	0.10163	2.09821	0.14715	2.1779	0.22298
2.19693	0.10166	2.09876	0.14721	2.17847	0.22305
2.19764	0.10169	2.09931	0.14727	2.17904	0.22312
2.19835	0.10172	2.09987	0.14733	2.17961	0.22319
2.19906	0.10175	2.10042	0.14739	2.18017	0.22326
2.19976	0.10178	2.10097	0.14744	2.18074	0.22333
2.20047	0.10181	2.10152	0.1475	2.18131	0.2234
2.20118	0.10184	2.10207	0.14756	2.18188	0.22348
2.20189	0.10187	2.10262	0.14762	2.18245	0.22355
2.2026	0.10189	2.10317	0.14767	2.18302	0.22362
2.2033	0.10192	2.10372	0.14773	2.18358	0.22369
2.20401	0.10195	2.10427	0.14779	2.18415	0.22376
2.20472	0.10198	2.10482	0.14785	2.18472	0.22383
2.20543	0.10201	2.10537	0.1479	2.18529	0.2239
2.20614	0.10204	2.10592	0.14796	2.18586	0.22397
2.20685	0.10207	2.10647	0.14802	2.18642	0.22404
2.20755	0.1021	2.10702	0.14808	2.18699	0.22411
2.20826	0.10213	2.10757	0.14814	2.18756	0.22418
2.20897	0.10216	2.10812	0.14819	2.18813	0.22425
2.20968	0.10218	2.10867	0.14825	2.1887	0.22432
2.21039	0.10221	2.10922	0.14831	2.18926	0.2244
2.21109	0.10224	2.10978	0.14837	2.18983	0.22447
2.2118	0.10227	2.11033	0.14842	2.1904	0.22454
2.21251	0.1023	2.11088	0.14848	2.19097	0.22461
2.21322	0.10233	2.11143	0.14854	2.19154	0.22468
2.21393	0.10236	2.11198	0.1486	2.19211	0.22475
2.21464	0.10239	2.11253	0.14865	2.19267	0.22482
2.21534	0.10242	2.11308	0.14871	2.19324	0.22489
2.21605	0.10245	2.11363	0.14877	2.19381	0.22496
2.21676	0.10247	2.11418	0.14883	2.19438	0.22503
2.21747	0.1025	2.11473	0.14889	2.19495	0.2251
2.21818	0.10253	2.11528	0.14894	2.19551	0.22517
2.21888	0.10256	2.11583	0.149	2.19608	0.22524
2.21959	0.10259	2.11638	0.14906	2.19665	0.22531
2.2203	0.10262	2.11693	0.14912	2.19722	0.22539
2.22101	0.10265	2.11748	0.14917	2.19779	0.22546
2.22172	0.10268	2.11803	0.14923	2.19835	0.22553
2.22243	0.10271	2.11858	0.14929	2.19892	0.2256
2.22313	0.10274	2.11913	0.14935	2.19949	0.22567
2.22384	0.10276	2.11969	0.1494	2.20006	0.22574
2.22455	0.10279	2.12024	0.14946	2.20063	0.22581
2.22526	0.10282	2.12079	0.14952	2.2012	0.22588
2.22597	0.10285	2.12134	0.14958	2.20176	0.22595
2.22667	0.10288	2.12189	0.14964	2.20233	0.22602
2.22738	0.10291	2.12244	0.14969	2.2029	0.22609
2.22809	0.10294	2.12299	0.14975	2.20347	0.22616
2.2288	0.10297	2.12354	0.14981	2.20404	0.22623
2.22951	0.103	2.12409	0.14987	2.2046	0.22631
2.23022	0.10303	2.12464	0.14992	2.20517	0.22638
2.23092	0.10305	2.12519	0.14998	2.20574	0.22645
2.23163	0.10308	2.12574	0.15004	2.20631	0.22652
2.23234	0.10311	2.12629	0.1501	2.20688	0.22659
2.23305	0.10314	2.12684	0.15015	2.20744	0.22666
2.23376	0.10317	2.12739	0.15021	2.20801	0.22673
2.23446	0.1032	2.12794	0.15027	2.20858	0.2268
2.23517	0.10323	2.12849	0.15033	2.20915	0.22687
2.23588	0.10326	2.12905	0.15039	2.20972	0.22694
2.23659	0.10329	2.1296	0.15044	2.21028	0.22701
2.2373	0.10331	2.13015	0.1505	2.21085	0.22708
2.23801	0.10334	2.1307	0.15056	2.21142	0.22715
2.23871	0.10337	2.13125	0.15062	2.21199	0.22722
2.23942	0.1034	2.1318	0.15067	2.21256	0.2273
2.24013	0.10343	2.13235	0.15073	2.21313	0.22737
2.24084	0.10346	2.1329	0.15079	2.21369	0.22744
2.24155	0.10349	2.13345	0.15085	2.21426	0.22751
2.24225	0.10352	2.134	0.1509	2.21483	0.22758
2.24296	0.10355	2.13455	0.15096	2.2154	0.22765
2.24367	0.10358	2.1351	0.15102	2.21597	0.22772
2.24438	0.1036	2.13565	0.15108	2.21653	0.22779
2.24509	0.10363	2.1362	0.15114	2.2171	0.22786
2.2458	0.10366	2.13675	0.15119	2.21767	0.22793
2.2465	0.10369	2.1373	0.15125	2.21824	0.228
2.24721	0.10372	2.13785	0.15131	2.21881	0.22807
2.24792	0.10375	2.1384	0.15137	2.21937	0.22814
2.24863	0.10378	2.13896	0.15142	2.21994	0.22822
2.24934	0.10381	2.13951	0.15148	2.22051	0.22829
2.25004	0.10384	2.14006	0.15154	2.22108	0.22836
2.25075	0.10387	2.14061	0.1516	2.22165	0.22843
2.25146	0.10389	2.14116	0.15165	2.22222	0.2285
2.25217	0.10392	2.14171	0.15171	2.22278	0.22857
2.25288	0.10395	2.14226	0.15177	2.22335	0.22864
2.25359	0.10398	2.14281	0.15183	2.22392	0.22871
2.25429	0.10401	2.14336	0.15189	2.22449	0.22878
2.255	0.10404	2.14391	0.15194	2.22506	0.22885
2.25571	0.10407	2.14446	0.152	2.22562	0.22892
2.25642	0.1041	2.14501	0.15206	2.22619	0.22899
2.25713	0.10413	2.14556	0.15212	2.22676	0.22906
2.25783	0.10416	2.14611	0.15217	2.22733	0.22913
2.25854	0.10418	2.14666	0.15223	2.2279	0.22921
2.25925	0.10421	2.14721	0.15229	2.22846	0.22928
2.25996	0.10424	2.14776	0.15235	2.22903	0.22935
2.26067	0.10427	2.14831	0.1524	2.2296	0.22942
2.26138	0.1043	2.14887	0.15246	2.23017	0.22949
2.26208	0.10433	2.14942	0.15252	2.23074	0.22956
2.26279	0.10436	2.14997	0.15258	2.23131	0.22963
2.2635	0.10439	2.15052	0.15264	2.23187	0.2297
2.26421	0.10442	2.15107	0.15269	2.23244	0.22977
2.26492	0.10445	2.15162	0.15275	2.23301	0.22984
2.26562	0.10447	2.15217	0.15281	2.23358	0.22991
2.26633	0.1045	2.15272	0.15287	2.23415	0.22998
2.26704	0.10453	2.15327	0.15292	2.23471	0.23005
2.26775	0.10456	2.15382	0.15298	2.23528	0.23013
2.26846	0.10459	2.15437	0.15304	2.23585	0.2302
2.26917	0.10462	2.15492	0.1531	2.23642	0.23027
2.26987	0.10465	2.15547	0.15315	2.23699	0.23034
2.27058	0.10468	2.15602	0.15321	2.23755	0.23041
2.27129	0.10471	2.15657	0.15327	2.23812	0.23048
2.272	0.10474	2.15712	0.15333	2.23869	0.23055
2.27271	0.10476	2.15767	0.15339	2.23926	0.23062
2.27341	0.10479	2.15822	0.15344	2.23983	0.23069
2.27412	0.10482	2.15878	0.1535	2.2404	0.23076
2.27483	0.10485	2.15933	0.15356	2.24096	0.23083
2.27554	0.10488	2.15988	0.15362	2.24153	0.2309
2.27625	0.10491	2.16043	0.15367	2.2421	0.23097
2.27696	0.10494	2.16098	0.15373	2.24267	0.23105
2.27766	0.10497	2.16153	0.15379	2.24324	0.23112
2.27837	0.105	2.16208	0.15385	2.2438	0.23119
2.27908	0.10503	2.16263	0.1539	2.24437	0.23126
2.27979	0.10505	2.16318	0.15396	2.24494	0.23133
2.2805	0.10508	2.16373	0.15402	2.24551	0.2314
2.2812	0.10511	2.16428	0.15408	2.24608	0.23147
2.28191	0.10514	2.16483	0.15414	2.24664	0.23154
2.28262	0.10517	2.16538	0.15419	2.24721	0.23161
2.28333	0.1052	2.16593	0.15425	2.24778	0.23168
2.28404	0.10523	2.16648	0.15431	2.24835	0.23175
2.28475	0.10526	2.16703	0.15437	2.24892	0.23182
2.28545	0.10529	2.16758	0.15442	2.24949	0.23189
2.28616	0.10531	2.16813	0.15448	2.25005	0.23196
2.28687	0.10534	2.16869	0.15454	2.25062	0.23204
2.28758	0.10537	2.16924	0.1546	2.25119	0.23211
2.28829	0.1054	2.16979	0.15465	2.25176	0.23218
2.28899	0.10543	2.17034	0.15471	2.25233	0.23225
2.2897	0.10546	2.17089	0.15477	2.25289	0.23232
2.29041	0.10549	2.17144	0.15483	2.25346	0.23239
2.29112	0.10552	2.17199	0.15489	2.25403	0.23246
2.29183	0.10555	2.17254	0.15494	2.2546	0.23253
2.29254	0.10558	2.17309	0.155	2.25517	0.2326
2.29324	0.1056	2.17364	0.15506	2.25573	0.23267
2.29395	0.10563	2.17419	0.15512	2.2563	0.23274
2.29466	0.10566	2.17474	0.15517	2.25687	0.23281
2.29537	0.10569	2.17529	0.15523	2.25744	0.23288
2.29608	0.10572	2.17584	0.15529	2.25801	0.23296
2.29678	0.10575	2.17639	0.15535	2.25858	0.23303
2.29749	0.10578	2.17694	0.15541	2.25914	0.2331
2.2982	0.10581	2.17749	0.15546	2.25971	0.23317
2.29891	0.10584	2.17805	0.15552	2.26028	0.23324
2.29962	0.10587	2.1786	0.15558	2.26085	0.23331
2.30033	0.10589	2.17915	0.15564	2.26142	0.23338
2.30103	0.10592	2.1797	0.15569	2.26198	0.23345
2.30174	0.10595	2.18025	0.15575	2.26255	0.23352
2.30245	0.10598	2.1808	0.15581	2.26312	0.23359
2.30316	0.10601	2.18135	0.15587	2.26369	0.23366
2.30387	0.10604	2.1819	0.15592	2.26426	0.23373
2.30457	0.10607	2.18245	0.15598	2.26482	0.2338
2.30528	0.1061	2.183	0.15604	2.26539	0.23387
2.30599	0.10613	2.18355	0.1561	2.26596	0.23395
2.3067	0.10616	2.1841	0.15616	2.26653	0.23402
2.30741	0.10618	2.18465	0.15621	2.2671	0.23409
2.30812	0.10621	2.1852	0.15627	2.26766	0.23416
2.30882	0.10624	2.18575	0.15633	2.26823	0.23423
2.30953	0.10627	2.1863	0.15639	2.2688	0.2343
2.31024	0.1063	2.18685	0.15644	2.26937	0.23437
2.31095	0.10633	2.1874	0.1565	2.26994	0.23444
2.31166	0.10636	2.18796	0.15656	2.27051	0.23451
2.31236	0.10639	2.18851	0.15662	2.27107	0.23458
2.31307	0.10642	2.18906	0.15667	2.27164	0.23465
2.31378	0.10645	2.18961	0.15673	2.27221	0.23472
2.31449	0.10647	2.19016	0.15679	2.27278	0.23479
2.3152	0.1065	2.19071	0.15685	2.27335	0.23487
2.31591	0.10653	2.19126	0.15691	2.27391	0.23494
2.31661	0.10656	2.19181	0.15696	2.27448	0.23501
2.31732	0.10659	2.19236	0.15702	2.27505	0.23508
2.31803	0.10662	2.19291	0.15708	2.27562	0.23515
2.31874	0.10665	2.19346	0.15714	2.27619	0.23522
2.31945	0.10668	2.19401	0.15719	2.27675	0.23529
2.32015	0.10671	2.19456	0.15725	2.27732	0.23536
2.32086	0.10674	2.19511	0.15731	2.27789	0.23543
2.32157	0.10676	2.19566	0.15737	2.27846	0.2355
2.32228	0.10679	2.19621	0.15742	2.27903	0.23557
2.32299	0.10682	2.19676	0.15748	2.2796	0.23564
2.3237	0.10685	2.19731	0.15754	2.28016	0.23571
2.3244	0.10688	2.19787	0.1576	2.28073	0.23579
2.32511	0.10691	2.19842	0.15766	2.2813	0.23586
2.32582	0.10694	2.19897	0.15771	2.28187	0.23593
2.32653	0.10697	2.19952	0.15777	2.28244	0.236
2.32724	0.107	2.20007	0.15783	2.283	0.23607
2.32794	0.10702	2.20062	0.15789	2.28357	0.23614
2.32865	0.10705	2.20117	0.15794	2.28414	0.23621
2.32936	0.10708	2.20172	0.158	2.28471	0.23628
2.33007	0.10711	2.20227	0.15806	2.28528	0.23635
2.33078	0.10714	2.20282	0.15812	2.28584	0.23642
2.33149	0.10717	2.20337	0.15817	2.28641	0.23649
2.33219	0.1072	2.20392	0.15823	2.28698	0.23656
2.3329	0.10723	2.20447	0.15829	2.28755	0.23663
2.33361	0.10726	2.20502	0.15835	2.28812	0.2367
2.33432	0.10729	2.20557	0.15841	2.28869	0.23678
2.33503	0.10731	2.20612	0.15846	2.28925	0.23685
2.33573	0.10734	2.20667	0.15852	2.28982	0.23692
2.33644	0.10737	2.20722	0.15858	2.29039	0.23699
2.33715	0.1074	2.20778	0.15864	2.29096	0.23706
2.33786	0.10743	2.20833	0.15869	2.29153	0.23713
2.33857	0.10746	2.20888	0.15875	2.29209	0.2372
2.33928	0.10749	2.20943	0.15881	2.29266	0.23727
2.33998	0.10752	2.20998	0.15887	2.29323	0.23734
2.34069	0.10755	2.21053	0.15892	2.2938	0.23741
2.3414	0.10758	2.21108	0.15898	2.29437	0.23748
2.34211	0.1076	2.21163	0.15904	2.29493	0.23755
2.34282	0.10763	2.21218	0.1591	2.2955	0.23762
2.34352	0.10766	2.21273	0.15916	2.29607	0.2377
2.34423	0.10769	2.21328	0.15921	2.29664	0.23777
2.34494	0.10772	2.21383	0.15927	2.29721	0.23784
2.34565	0.10775	2.21438	0.15933	2.29778	0.23791
2.34636	0.10778	2.21493	0.15939	2.29834	0.23798
2.34707	0.10781	2.21548	0.15944	2.29891	0.23805
2.34777	0.10784	2.21603	0.1595	2.29948	0.23812
2.34848	0.10787	2.21658	0.15956	2.30005	0.23819
2.34919	0.10789	2.21713	0.15962	2.30062	0.23826
2.3499	0.10792	2.21769	0.15967	2.30118	0.23833
2.35061	0.10795	2.21824	0.15973	2.30175	0.2384
2.35131	0.10798	2.21879	0.15979	2.30232	0.23847
2.35202	0.10801	2.21934	0.15985	2.30289	0.23854
2.35273	0.10804	2.21989	0.15991	2.30346	0.23861
2.35344	0.10807	2.22044	0.15996	2.30402	0.23869
2.35415	0.1081	2.22099	0.16002	2.30459	0.23876
2.35486	0.10813	2.22154	0.16008	2.30516	0.23883
2.35556	0.10816	2.22209	0.16014	2.30573	0.2389
2.35627	0.10818	2.22264	0.16019	2.3063	0.23897
2.35698	0.10821	2.22319	0.16025	2.30687	0.23904
2.35769	0.10824	2.22374	0.16031	2.30743	0.23911
2.3584	0.10827	2.22429	0.16037	2.308	0.23918
2.3591	0.1083	2.22484	0.16042	2.30857	0.23925
2.35981	0.10833	2.22539	0.16048	2.30914	0.23932
2.36052	0.10836	2.22594	0.16054	2.30971	0.23939
2.36123	0.10839	2.22649	0.1606	2.31027	0.23946
2.36194	0.10842	2.22705	0.16066	2.31084	0.23953
2.36265	0.10845	2.2276	0.16071	2.31141	0.23961
2.36335	0.10847	2.22815	0.16077	2.31198	0.23968
2.36406	0.1085	2.2287	0.16083	2.31255	0.23975
2.36477	0.10853	2.22925	0.16089	2.31311	0.23982
2.36548	0.10856	2.2298	0.16094	2.31368	0.23989
2.36619	0.10859	2.23035	0.161	2.31425	0.23996
2.36689	0.10862	2.2309	0.16106	2.31482	0.24003
2.3676	0.10865	2.23145	0.16112	2.31539	0.2401
2.36831	0.10868	2.232	0.16117	2.31596	0.24017
2.36902	0.10871	2.23255	0.16123	2.31652	0.24024
2.36973	0.10873	2.2331	0.16129	2.31709	0.24031
2.37044	0.10876	2.23365	0.16135	2.31766	0.24038
2.37114	0.10879	2.2342	0.16141	2.31823	0.24045
2.37185	0.10882	2.23475	0.16146	2.3188	0.24053
2.37256	0.10885	2.2353	0.16152	2.31936	0.2406
2.37327	0.10888	2.23585	0.16158	2.31993	0.24067
2.37398	0.10891	2.2364	0.16164	2.3205	0.24074
2.37468	0.10894	2.23696	0.16169	2.32107	0.24081
2.37539	0.10897	2.23751	0.16175	2.32164	0.24088
2.3761	0.109	2.23806	0.16181	2.3222	0.24095
2.37681	0.10902	2.23861	0.16187	2.32277	0.24102
2.37752	0.10905	2.23916	0.16192	2.32334	0.24109
2.37823	0.10908	2.23971	0.16198	2.32391	0.24116
2.37893	0.10911	2.24026	0.16204	2.32448	0.24123
2.37964	0.10914	2.24081	0.1621	2.32504	0.2413
2.38035	0.10917	2.24136	0.16216	2.32561	0.24137
2.38106	0.1092	2.24191	0.16221	2.32618	0.24144
2.38177	0.10923	2.24246	0.16227	2.32675	0.24152
2.38247	0.10926	2.24301	0.16233	2.32732	0.24159
2.38318	0.10929	2.24356	0.16239	2.32789	0.24166
2.38389	0.10931	2.24411	0.16244	2.32845	0.24173
2.3846	0.10934	2.24466	0.1625	2.32902	0.2418
2.38531	0.10937	2.24521	0.16256	2.32959	0.24187
2.38602	0.1094	2.24576	0.16262	2.33016	0.24194
2.38672	0.10943	2.24631	0.16267	2.33073	0.24201
2.38743	0.10946	2.24687	0.16273	2.33129	0.24208
2.38814	0.10949	2.24742	0.16279	2.33186	0.24215
2.38885	0.10952	2.24797	0.16285	2.33243	0.24222
2.38956	0.10955	2.24852	0.16291	2.333	0.24229
2.39026	0.10958	2.24907	0.16296	2.33357	0.24236
2.39097	0.1096	2.24962	0.16302	2.33413	0.24244
2.39168	0.10963	2.25017	0.16308	2.3347	0.24251
2.39239	0.10966	2.25072	0.16314	2.33527	0.24258
2.3931	0.10969	2.25127	0.16319	2.33584	0.24265
2.39381	0.10972	2.25182	0.16325	2.33641	0.24272
2.39451	0.10975	2.25237	0.16331	2.33698	0.24279
2.39522	0.10978	2.25292	0.16337	2.33754	0.24286
2.39593	0.10981	2.25347	0.16342	2.33811	0.24293
2.39664	0.10984	2.25402	0.16348	2.33868	0.243
2.39735	0.10987	2.25457	0.16354	2.33925	0.24307
2.39805	0.10989	2.25512	0.1636	2.33982	0.24314
2.39876	0.10992	2.25567	0.16366	2.34038	0.24321
2.39947	0.10995	2.25622	0.16371	2.34095	0.24328
2.40018	0.10998	2.25678	0.16377	2.34152	0.24335
2.40089	0.11001	2.25733	0.16383	2.34209	0.24343
2.4016	0.11004	2.25788	0.16389	2.34266	0.2435
2.4023	0.11007	2.25843	0.16394	2.34322	0.24357
2.40301	0.1101	2.25898	0.164	2.34379	0.24364
2.40372	0.11013	2.25953	0.16406	2.34436	0.24371
2.40443	0.11016	2.26008	0.16412	2.34493	0.24378
2.40514	0.11018	2.26063	0.16418	2.3455	0.24385
2.40584	0.11021	2.26118	0.16423	2.34607	0.24392
2.40655	0.11024	2.26173	0.16429	2.34663	0.24399
2.40726	0.11027	2.26228	0.16435	2.3472	0.24406
2.40797	0.1103	2.26283	0.16441	2.34777	0.24413
2.40868	0.11033	2.26338	0.16446	2.34834	0.2442
2.40939	0.11036	2.26393	0.16452	2.34891	0.24427
2.41009	0.11039	2.26448	0.16458	2.34947	0.24435
2.4108	0.11042	2.26503	0.16464	2.35004	0.24442
2.41151	0.11045	2.26558	0.16469	2.35061	0.24449
2.41222	0.11047	2.26614	0.16475	2.35118	0.24456
2.41293	0.1105	2.26669	0.16481	2.35175	0.24463
2.41363	0.11053	2.26724	0.16487	2.35231	0.2447
2.41434	0.11056	2.26779	0.16493	2.35288	0.24477
2.41505	0.11059	2.26834	0.16498	2.35345	0.24484
2.41576	0.11062	2.26889	0.16504	2.35402	0.24491
2.41647	0.11065	2.26944	0.1651	2.35459	0.24498
2.41718	0.11068	2.26999	0.16516	2.35516	0.24505
2.41788	0.11071	2.27054	0.16521	2.35572	0.24512
2.41859	0.11073	2.27109	0.16527	2.35629	0.24519
2.4193	0.11076	2.27164	0.16533	2.35686	0.24526
2.42001	0.11079	2.27219	0.16539	2.35743	0.24534
2.42072	0.11082	2.27274	0.16544	2.358	0.24541
2.42142	0.11085	2.27329	0.1655	2.35856	0.24548
2.42213	0.11088	2.27384	0.16556	2.35913	0.24555
2.42284	0.11091	2.27439	0.16562	2.3597	0.24562
2.42355	0.11094	2.27494	0.16568	2.36027	0.24569
2.42426	0.11097	2.27549	0.16573	2.36084	0.24576
2.42497	0.111	2.27605	0.16579	2.3614	0.24583
2.42567	0.11102	2.2766	0.16585	2.36197	0.2459
2.42638	0.11105	2.27715	0.16591	2.36254	0.24597
2.42709	0.11108	2.2777	0.16596	2.36311	0.24604
2.4278	0.11111	2.27825	0.16602	2.36368	0.24611
2.42851	0.11114	2.2788	0.16608	2.36425	0.24618
2.42921	0.11117	2.27935	0.16614	2.36481	0.24626
2.42992	0.1112	2.2799	0.16619	2.36538	0.24633
2.43063	0.11123	2.28045	0.16625	2.36595	0.2464
2.43134	0.11126	2.281	0.16631	2.36652	0.24647
2.43205	0.11129	2.28155	0.16637	2.36709	0.24654
2.43276	0.11131	2.2821	0.16643	2.36765	0.24661
2.43346	0.11134	2.28265	0.16648	2.36822	0.24668
2.43417	0.11137	2.2832	0.16654	2.36879	0.24675
2.43488	0.1114	2.28375	0.1666	2.36936	0.24682
2.43559	0.11143	2.2843	0.16666	2.36993	0.24689
2.4363	0.11146	2.28485	0.16671	2.37049	0.24696
2.437	0.11149	2.2854	0.16677	2.37106	0.24703
2.43771	0.11152	2.28596	0.16683	2.37163	0.2471
2.43842	0.11155	2.28651	0.16689	2.3722	0.24718
2.43913	0.11158	2.28706	0.16694	2.37277	0.24725
2.43984	0.1116	2.28761	0.167	2.37333	0.24732
2.44055	0.11163	2.28816	0.16706	2.3739	0.24739
2.44125	0.11166	2.28871	0.16712	2.37447	0.24746
2.44196	0.11169	2.28926	0.16718	2.37504	0.24753
2.44267	0.11172	2.28981	0.16723	2.37561	0.2476
2.44338	0.11175	2.29036	0.16729	2.37618	0.24767
2.44409	0.11178	2.29091	0.16735	2.37674	0.24774
2.44479	0.11181	2.29146	0.16741	2.37731	0.24781
2.4455	0.11184	2.29201	0.16746	2.37788	0.24788
2.44621	0.11187	2.29256	0.16752	2.37845	0.24795
2.44692	0.11189	2.29311	0.16758	2.37902	0.24802
2.44763	0.11192	2.29366	0.16764	2.37958	0.24809
2.44834	0.11195	2.29421	0.16769	2.38015	0.24817
2.44904	0.11198	2.29476	0.16775	2.38072	0.24824
2.44975	0.11201	2.29531	0.16781	2.38129	0.24831
2.45046	0.11204	2.29587	0.16787	2.38186	0.24838
2.45117	0.11207	2.29642	0.16793	2.38242	0.24845
2.45188	0.1121	2.29697	0.16798	2.38299	0.24852
2.45258	0.11213	2.29752	0.16804	2.38356	0.24859
2.45329	0.11216	2.29807	0.1681	2.38413	0.24866
2.454	0.11218	2.29862	0.16816	2.3847	0.24873
2.45471	0.11221	2.29917	0.16821	2.38527	0.2488
2.45542	0.11224	2.29972	0.16827	2.38583	0.24887
2.45613	0.11227	2.30027	0.16833	2.3864	0.24894
2.45683	0.1123	2.30082	0.16839	2.38697	0.24901
2.45754	0.11233	2.30137	0.16844	2.38754	0.24909
2.45825	0.11236	2.30192	0.1685	2.38811	0.24916
2.45896	0.11239	2.30247	0.16856	2.38867	0.24923
2.45967	0.11242	2.30302	0.16862	2.38924	0.2493
2.46037	0.11244	2.30357	0.16868	2.38981	0.24937
2.46108	0.11247	2.30412	0.16873	2.39038	0.24944
2.46179	0.1125	2.30467	0.16879	2.39095	0.24951
2.4625	0.11253	2.30522	0.16885	2.39151	0.24958
2.46321	0.11256	2.30578	0.16891	2.39208	0.24965
2.46392	0.11259	2.30633	0.16896	2.39265	0.24972
2.46462	0.11262	2.30688	0.16902	2.39322	0.24979
2.46533	0.11265	2.30743	0.16908	2.39379	0.24986
2.46604	0.11268	2.30798	0.16914	2.39436	0.24993
2.46675	0.11271	2.30853	0.16919	2.39492	0.25
2.46746	0.11273	2.30908	0.16925	2.39549	0.25008
2.46816	0.11276	2.30963	0.16931	2.39606	0.25015
2.46887	0.11279	2.31018	0.16937	2.39663	0.25022
2.46958	0.11282	2.31073	0.16943	2.3972	0.25029
2.47029	0.11285	2.31128	0.16948	2.39776	0.25036
2.471	0.11288	2.31183	0.16954	2.39833	0.25043
2.47171	0.11291	2.31238	0.1696	2.3989	0.2505
2.47241	0.11294	2.31293	0.16966	2.39947	0.25057
2.47312	0.11297	2.31348	0.16971	2.40004	0.25064
2.47383	0.113	2.31403	0.16977	2.4006	0.25071
2.47454	0.11302	2.31458	0.16983	2.40117	0.25078
2.47525	0.11305	2.31514	0.16989	2.40174	0.25085
2.47595	0.11308	2.31569	0.16994	2.40231	0.25092
2.47666	0.11311	2.31624	0.17	2.40288	0.251
2.47737	0.11314	2.31679	0.17006	2.40345	0.25107
2.47808	0.11317	2.31734	0.17012	2.40401	0.25114
2.47879	0.1132	2.31789	0.17018	2.40458	0.25121
2.4795	0.11323	2.31844	0.17023	2.40515	0.25128
2.4802	0.11326	2.31899	0.17029	2.40572	0.25135
2.48091	0.11329	2.31954	0.17035	2.40629	0.25142
2.48162	0.11331	2.32009	0.17041	2.40685	0.25149
2.48233	0.11334	2.32064	0.17046	2.40742	0.25156
2.48304	0.11337	2.32119	0.17052	2.40799	0.25163
2.48374	0.1134	2.32174	0.17058	2.40856	0.2517
2.48445	0.11343	2.32229	0.17064	2.40913	0.25177
2.48516	0.11346	2.32284	0.17069	2.40969	0.25184
2.48587	0.11349	2.32339	0.17075	2.41026	0.25192
2.48658	0.11352	2.32394	0.17081	2.41083	0.25199
2.48729	0.11355	2.32449	0.17087	2.4114	0.25206
2.48799	0.11358	2.32505	0.17093	2.41197	0.25213
2.4887	0.1136	2.3256	0.17098	2.41254	0.2522
2.48941	0.11363	2.32615	0.17104	2.4131	0.25227
2.49012	0.11366	2.3267	0.1711	2.41367	0.25234
2.49083	0.11369	2.32725	0.17116	2.41424	0.25241
2.49153	0.11372	2.3278	0.17121	2.41481	0.25248
2.49224	0.11375	2.32835	0.17127	2.41538	0.25255
2.49295	0.11378	2.3289	0.17133	2.41594	0.25262
2.49366	0.11381	2.32945	0.17139	2.41651	0.25269
2.49437	0.11384	2.33	0.17144	2.41708	0.25276
2.49508	0.11387	2.33055	0.1715	2.41765	0.25283
2.49578	0.11389	2.3311	0.17156	2.41822	0.25291
2.49649	0.11392	2.33165	0.17162	2.41878	0.25298
2.4972	0.11395	2.3322	0.17168	2.41935	0.25305
2.49791	0.11398	2.33275	0.17173	2.41992	0.25312
2.49862	0.11401	2.3333	0.17179	2.42049	0.25319
2.49932	0.11404	2.33385	0.17185	2.42106	0.25326
2.50003	0.11407	2.3344	0.17191	2.42163	0.25333
2.50074	0.1141	2.33496	0.17196	2.42219	0.2534
2.50145	0.11413	2.33551	0.17202	2.42276	0.25347
2.50216	0.11415	2.33606	0.17208	2.42333	0.25354
2.50287	0.11418	2.33661	0.17214	2.4239	0.25361
2.50357	0.11421	2.33716	0.17219	2.42447	0.25368
2.50428	0.11424	2.33771	0.17225	2.42503	0.25375
2.50499	0.11427	2.33826	0.17231	2.4256	0.25383
2.5057	0.1143	2.33881	0.17237	2.42617	0.2539
2.50641	0.11433	2.33936	0.17243	2.42674	0.25397
2.50711	0.11436	2.33991	0.17248	2.42731	0.25404
2.50782	0.11439	2.34046	0.17254	2.42787	0.25411
2.50853	0.11442	2.34101	0.1726	2.42844	0.25418
2.50924	0.11444	2.34156	0.17266	2.42901	0.25425
2.50995	0.11447	2.34211	0.17271	2.42958	0.25432
2.51066	0.1145	2.34266	0.17277	2.43015	0.25439
2.51136	0.11453	2.34321	0.17283	2.43071	0.25446
2.51207	0.11456	2.34376	0.17289	2.43128	0.25453
2.51278	0.11459	2.34431	0.17295	2.43185	0.2546
2.51349	0.11462	2.34487	0.173	2.43242	0.25467
2.5142	0.11465	2.34542	0.17306	2.43299	0.25474
2.5149	0.11468	2.34597	0.17312	2.43356	0.25482
2.51561	0.11471	2.34652	0.17318	2.43412	0.25489
2.51632	0.11473	2.34707	0.17323	2.43469	0.25496
2.51703	0.11476	2.34762	0.17329	2.43526	0.25503
2.51774	0.11479	2.34817	0.17335	2.43583	0.2551
2.51845	0.11482	2.34872	0.17341	2.4364	0.25517
2.51915	0.11485	2.34927	0.17346	2.43696	0.25524
2.51986	0.11488	2.34982	0.17352	2.43753	0.25531
2.52057	0.11491	2.35037	0.17358	2.4381	0.25538
2.52128	0.11494	2.35092	0.17364	2.43867	0.25545
2.52199	0.11497	2.35147	0.1737	2.43924	0.25552
2.52269	0.115	2.35202	0.17375	2.4398	0.25559
2.5234	0.11502	2.35257	0.17381	2.44037	0.25566
2.52411	0.11505	2.35312	0.17387	2.44094	0.25574
2.52482	0.11508	2.35367	0.17393	2.44151	0.25581
2.52553	0.11511	2.35422	0.17398	2.44208	0.25588
2.52624	0.11514	2.35478	0.17404	2.44265	0.25595
2.52694	0.11517	2.35533	0.1741	2.44321	0.25602
2.52765	0.1152	2.35588	0.17416	2.44378	0.25609
2.52836	0.11523	2.35643	0.17421	2.44435	0.25616
2.52907	0.11526	2.35698	0.17427	2.44492	0.25623
2.52978	0.11529	2.35753	0.17433	2.44549	0.2563
2.53048	0.11531	2.35808	0.17439	2.44605	0.25637
2.53119	0.11534	2.35863	0.17445	2.44662	0.25644
2.5319	0.11537	2.35918	0.1745	2.44719	0.25651
2.53261	0.1154	2.35973	0.17456	2.44776	0.25658
2.53332	0.11543	2.36028	0.17462	2.44833	0.25665
2.53403	0.11546	2.36083	0.17468	2.44889	0.25673
2.53473	0.11549	2.36138	0.17473	2.44946	0.2568
2.53544	0.11552	2.36193	0.17479	2.45003	0.25687
2.53615	0.11555	2.36248	0.17485	2.4506	0.25694
2.53686	0.11558	2.36303	0.17491	2.45117	0.25701
2.53757	0.1156	2.36358	0.17496	2.45174	0.25708
2.53827	0.11563	2.36414	0.17502	2.4523	0.25715
2.53898	0.11566	2.36469	0.17508	2.45287	0.25722
2.53969	0.11569	2.36524	0.17514	2.45344	0.25729
2.5404	0.11572	2.36579	0.1752	2.45401	0.25736
2.54111	0.11575	2.36634	0.17525	2.45458	0.25743
2.54182	0.11578	2.36689	0.17531	2.45514	0.2575
2.54252	0.11581	2.36744	0.17537	2.45571	0.25757
2.54323	0.11584	2.36799	0.17543	2.45628	0.25765
2.54394	0.11586	2.36854	0.17548	2.45685	0.25772
2.54465	0.11589	2.36909	0.17554	2.45742	0.25779
2.54536	0.11592	2.36964	0.1756	2.45798	0.25786
2.54606	0.11595	2.37019	0.17566	2.45855	0.25793
2.54677	0.11598	2.37074	0.17571	2.45912	0.258
2.54748	0.11601	2.37129	0.17577	2.45969	0.25807
2.54819	0.11604	2.37184	0.17583	2.46026	0.25814
2.5489	0.11607	2.37239	0.17589	2.46083	0.25821
2.54961	0.1161	2.37294	0.17595	2.46139	0.25828
2.55031	0.11613	2.37349	0.176	2.46196	0.25835
2.55102	0.11615	2.37405	0.17606	2.46253	0.25842
2.55173	0.11618	2.3746	0.17612	2.4631	0.25849
2.55244	0.11621	2.37515	0.17618	2.46367	0.25857
2.55315	0.11624	2.3757	0.17623	2.46423	0.25864
2.55385	0.11627	2.37625	0.17629	2.4648	0.25871
2.55456	0.1163	2.3768	0.17635	2.46537	0.25878
2.55527	0.11633	2.37735	0.17641	2.46594	0.25885
2.55598	0.11636	2.3779	0.17646	2.46651	0.25892
2.55669	0.11639	2.37845	0.17652	2.46707	0.25899
2.5574	0.11642	2.379	0.17658	2.46764	0.25906
2.5581	0.11644	2.37955	0.17664	2.46821	0.25913
2.55881	0.11647	2.3801	0.1767	2.46878	0.2592
2.55952	0.1165	2.38065	0.17675	2.46935	0.25927
2.56023	0.11653	2.3812	0.17681	2.46992	0.25934
2.56094	0.11656	2.38175	0.17687	2.47048	0.25941
2.56164	0.11659	2.3823	0.17693	2.47105	0.25948
2.56235	0.11662	2.38285	0.17698	2.47162	0.25956
2.56306	0.11665	2.3834	0.17704	2.47219	0.25963
2.56377	0.11668	2.38396	0.1771	2.47276	0.2597
2.56448	0.11671	2.38451	0.17716	2.47332	0.25977
2.56519	0.11673	2.38506	0.17721	2.47389	0.25984
2.56589	0.11676	2.38561	0.17727	2.47446	0.25991
2.5666	0.11679	2.38616	0.17733	2.47503	0.25998
2.56731	0.11682	2.38671	0.17739	2.4756	0.26005
2.56802	0.11685	2.38726	0.17745	2.47616	0.26012
2.56873	0.11688	2.38781	0.1775	2.47673	0.26019
2.56943	0.11691	2.38836	0.17756	2.4773	0.26026
2.57014	0.11694	2.38891	0.17762	2.47787	0.26033
2.57085	0.11697	2.38946	0.17768	2.47844	0.2604
2.57156	0.117	2.39001	0.17773	2.47901	0.26048
2.57227	0.11702	2.39056	0.17779	2.47957	0.26055
2.57298	0.11705	2.39111	0.17785	2.48014	0.26062
2.57368	0.11708	2.39166	0.17791	2.48071	0.26069
2.57439	0.11711	2.39221	0.17796	2.48128	0.26076
2.5751	0.11714	2.39276	0.17802	2.48185	0.26083
2.57581	0.11717	2.39331	0.17808	2.48241	0.2609
2.57652	0.1172	2.39387	0.17814	2.48298	0.26097
2.57722	0.11723	2.39442	0.1782	2.48355	0.26104
2.57793	0.11726	2.39497	0.17825	2.48412	0.26111
2.57864	0.11729	2.39552	0.17831	2.48469	0.26118
2.57935	0.11731	2.39607	0.17837	2.48525	0.26125
2.58006	0.11734	2.39662	0.17843	2.48582	0.26132
2.58077	0.11737	2.39717	0.17848	2.48639	0.26139
2.58147	0.1174	2.39772	0.17854	2.48696	0.26147
2.58218	0.11743	2.39827	0.1786	2.48753	0.26154
2.58289	0.11746	2.39882	0.17866	2.48809	0.26161
2.5836	0.11749	2.39937	0.17871	2.48866	0.26168
2.58431	0.11752	2.39992	0.17877	2.48923	0.26175
2.58501	0.11755	2.40047	0.17883	2.4898	0.26182
2.58572	0.11758	2.40102	0.17889	2.49037	0.26189
2.58643	0.1176	2.40157	0.17895	2.49094	0.26196
2.58714	0.11763	2.40212	0.179	2.4915	0.26203
2.58785	0.11766	2.40267	0.17906	2.49207	0.2621
2.58856	0.11769	2.40323	0.17912	2.49264	0.26217
2.58926	0.11772	2.40378	0.17918	2.49321	0.26224
2.58997	0.11775	2.40433	0.17923	2.49378	0.26231
2.59068	0.11778	2.40488	0.17929	2.49434	0.26239
2.59139	0.11781	2.40543	0.17935	2.49491	0.26246
2.5921	0.11784	2.40598	0.17941	2.49548	0.26253
2.5928	0.11786	2.40653	0.17946	2.49605	0.2626
2.59351	0.11789	2.40708	0.17952	2.49662	0.26267
2.59422	0.11792	2.40763	0.17958	2.49718	0.26274
2.59493	0.11795	2.40818	0.17964	2.49775	0.26281
2.59564	0.11798	2.40873	0.1797	2.49832	0.26288
2.59635	0.11801	2.40928	0.17975	2.49889	0.26295
2.59705	0.11804	2.40983	0.17981	2.49946	0.26302
2.59776	0.11807	2.41038	0.17987	2.50003	0.26309
2.59847	0.1181	2.41093	0.17993	2.50059	0.26316
2.59918	0.11813	2.41148	0.17998	2.50116	0.26323
2.59989	0.11815	2.41203	0.18004	2.50173	0.26331
2.60059	0.11818	2.41258	0.1801	2.5023	0.26338
2.6013	0.11821	2.41314	0.18016	2.50287	0.26345
2.60201	0.11824	2.41369	0.18021	2.50343	0.26352
2.60272	0.11827	2.41424	0.18027	2.504	0.26359
2.60343	0.1183	2.41479	0.18033	2.50457	0.26366
2.60414	0.11833	2.41534	0.18039	2.50514	0.26373
2.60484	0.11836	2.41589	0.18045	2.50571	0.2638
2.60555	0.11839	2.41644	0.1805	2.50627	0.26387
2.60626	0.11842	2.41699	0.18056	2.50684	0.26394
2.60697	0.11844	2.41754	0.18062	2.50741	0.26401
2.60768	0.11847	2.41809	0.18068	2.50798	0.26408
2.60838	0.1185	2.41864	0.18073	2.50855	0.26415
2.60909	0.11853	2.41919	0.18079	2.50912	0.26422
2.6098	0.11856	2.41974	0.18085	2.50968	0.2643
2.61051	0.11859	2.42029	0.18091	2.51025	0.26437
2.61122	0.11862	2.42084	0.18097	2.51082	0.26444
2.61193	0.11865	2.42139	0.18102	2.51139	0.26451
2.61263	0.11868	2.42194	0.18108	2.51196	0.26458
2.61334	0.11871	2.42249	0.18114	2.51252	0.26465
2.61405	0.11873	2.42305	0.1812	2.51309	0.26472
2.61476	0.11876	2.4236	0.18125	2.51366	0.26479
2.61547	0.11879	2.42415	0.18131	2.51423	0.26486
2.61617	0.11882	2.4247	0.18137	2.5148	0.26493
2.61688	0.11885	2.42525	0.18143	2.51536	0.265
2.61759	0.11888	2.4258	0.18148	2.51593	0.26507
2.6183	0.11891	2.42635	0.18154	2.5165	0.26514
2.61901	0.11894	2.4269	0.1816	2.51707	0.26522
2.61972	0.11897	2.42745	0.18166	2.51764	0.26529
2.62042	0.119	2.428	0.18172	2.51821	0.26536
2.62113	0.11902	2.42855	0.18177	2.51877	0.26543
2.62184	0.11905	2.4291	0.18183	2.51934	0.2655
2.62255	0.11908	2.42965	0.18189	2.51991	0.26557
2.62326	0.11911	2.4302	0.18195	2.52048	0.26564
2.62396	0.11914	2.43075	0.182	2.52105	0.26571
2.62467	0.11917	2.4313	0.18206	2.52161	0.26578
2.62538	0.1192	2.43185	0.18212	2.52218	0.26585
2.62609	0.11923	2.4324	0.18218	2.52275	0.26592
2.6268	0.11926	2.43296	0.18223	2.52332	0.26599
2.62751	0.11929	2.43351	0.18229	2.52389	0.26606
2.62821	0.11931	2.43406	0.18235	2.52445	0.26613
2.62892	0.11934	2.43461	0.18241	2.52502	0.26621
2.62963	0.11937	2.43516	0.18247	2.52559	0.26628
2.63034	0.1194	2.43571	0.18252	2.52616	0.26635
2.63105	0.11943	2.43626	0.18258	2.52673	0.26642
2.63175	0.11946	2.43681	0.18264	2.5273	0.26649
2.63246	0.11949	2.43736	0.1827	2.52786	0.26656
2.63317	0.11952	2.43791	0.18275	2.52843	0.26663
2.63388	0.11955	2.43846	0.18281	2.529	0.2667
2.63459	0.11957	2.43901	0.18287	2.52957	0.26677
2.6353	0.1196	2.43956	0.18293	2.53014	0.26684
2.636	0.11963	2.44011	0.18298	2.5307	0.26691
2.63671	0.11966	2.44066	0.18304	2.53127	0.26698
2.63742	0.11969	2.44121	0.1831	2.53184	0.26705
2.63813	0.11972	2.44176	0.18316	2.53241	0.26713
2.63884	0.11975	2.44231	0.18322	2.53298	0.2672
2.63954	0.11978	2.44287	0.18327	2.53354	0.26727
2.64025	0.11981	2.44342	0.18333	2.53411	0.26734
2.64096	0.11984	2.44397	0.18339	2.53468	0.26741
2.64167	0.11986	2.44452	0.18345	2.53525	0.26748
2.64238	0.11989	2.44507	0.1835	2.53582	0.26755
2.64309	0.11992	2.44562	0.18356	2.53638	0.26762
2.64379	0.11995	2.44617	0.18362	2.53695	0.26769
2.6445	0.11998	2.44672	0.18368	2.53752	0.26776
2.64521	0.12001	2.44727	0.18373	2.53809	0.26783
2.64592	0.12004	2.44782	0.18379	2.53866	0.2679
2.64663	0.12007	2.44837	0.18385	2.53923	0.26797
2.64733	0.1201	2.44892	0.18391	2.53979	0.26805
2.64804	0.12013	2.44947	0.18397	2.54036	0.26812
2.64875	0.12015	2.45002	0.18402	2.54093	0.26819
2.64946	0.12018	2.45057	0.18408	2.5415	0.26826
2.65017	0.12021	2.45112	0.18414	2.54207	0.26833
2.65088	0.12024	2.45167	0.1842	2.54263	0.2684
2.65158	0.12027	2.45223	0.18425	2.5432	0.26847
2.65229	0.1203	2.45278	0.18431	2.54377	0.26854
2.653	0.12033	2.45333	0.18437	2.54434	0.26861
2.65371	0.12036	2.45388	0.18443	2.54491	0.26868
2.65442	0.12039	2.45443	0.18448	2.54547	0.26875
2.65512	0.12042	2.45498	0.18454	2.54604	0.26882
2.65583	0.12044	2.45553	0.1846	2.54661	0.26889
2.65654	0.12047	2.45608	0.18466	2.54718	0.26896
2.65725	0.1205	2.45663	0.18472	2.54775	0.26904
2.65796	0.12053	2.45718	0.18477	2.54832	0.26911
2.65867	0.12056	2.45773	0.18483	2.54888	0.26918
2.65937	0.12059	2.45828	0.18489	2.54945	0.26925
2.66008	0.12062	2.45883	0.18495	2.55002	0.26932
2.66079	0.12065	2.45938	0.185	2.55059	0.26939
2.6615	0.12068	2.45993	0.18506	2.55116	0.26946
2.66221	0.12071	2.46048	0.18512	2.55172	0.26953
2.66291	0.12073	2.46103	0.18518	2.55229	0.2696
2.66362	0.12076	2.46158	0.18523	2.55286	0.26967
2.66433	0.12079	2.46214	0.18529	2.55343	0.26974
2.66504	0.12082	2.46269	0.18535	2.554	0.26981
2.66575	0.12085	2.46324	0.18541	2.55456	0.26988
2.66646	0.12088	2.46379	0.18547	2.55513	0.26996
2.66716	0.12091	2.46434	0.18552	2.5557	0.27003
2.66787	0.12094	2.46489	0.18558	2.55627	0.2701
2.66858	0.12097	2.46544	0.18564	2.55684	0.27017
2.66929	0.121	2.46599	0.1857	2.55741	0.27024
2.67	0.12102	2.46654	0.18575	2.55797	0.27031
2.6707	0.12105	2.46709	0.18581	2.55854	0.27038
2.67141	0.12108	2.46764	0.18587	2.55911	0.27045
2.67212	0.12111	2.46819	0.18593	2.55968	0.27052
2.67283	0.12114	2.46874	0.18598	2.56025	0.27059
2.67354	0.12117	2.46929	0.18604	2.56081	0.27066
2.67425	0.1212	2.46984	0.1861	2.56138	0.27073
2.67495	0.12123	2.47039	0.18616	2.56195	0.2708
2.67566	0.12126	2.47094	0.18622	2.56252	0.27087
2.67637	0.12128	2.47149	0.18627	2.56309	0.27095
2.67708	0.12131	2.47205	0.18633	2.56365	0.27102
2.67779	0.12134	2.4726	0.18639	2.56422	0.27109
2.67849	0.12137	2.47315	0.18645	2.56479	0.27116
2.6792	0.1214	2.4737	0.1865	2.56536	0.27123
2.67991	0.12143	2.47425	0.18656	2.56593	0.2713
2.68062	0.12146	2.4748	0.18662	2.5665	0.27137
2.68133	0.12149	2.47535	0.18668	2.56706	0.27144
2.68204	0.12152	2.4759	0.18673	2.56763	0.27151
2.68274	0.12155	2.47645	0.18679	2.5682	0.27158
2.68345	0.12157	2.477	0.18685	2.56877	0.27165
2.68416	0.1216	2.47755	0.18691	2.56934	0.27172
2.68487	0.12163	2.4781	0.18697	2.5699	0.27179
2.68558	0.12166	2.47865	0.18702	2.57047	0.27187
2.68628	0.12169	2.4792	0.18708	2.57104	0.27194
2.68699	0.12172	2.47975	0.18714	2.57161	0.27201
2.6877	0.12175	2.4803	0.1872	2.57218	0.27208
2.68841	0.12178	2.48085	0.18725	2.57274	0.27215
2.68912	0.12181	2.4814	0.18731	2.57331	0.27222
2.68983	0.12184	2.48196	0.18737	2.57388	0.27229
2.69053	0.12186	2.48251	0.18743	2.57445	0.27236
2.69124	0.12189	2.48306	0.18748	2.57502	0.27243
2.69195	0.12192	2.48361	0.18754	2.57559	0.2725
2.69266	0.12195	2.48416	0.1876	2.57615	0.27257
2.69337	0.12198	2.48471	0.18766	2.57672	0.27264
2.69407	0.12201	2.48526	0.18772	2.57729	0.27271
2.69478	0.12204	2.48581	0.18777	2.57786	0.27278
2.69549	0.12207	2.48636	0.18783	2.57843	0.27286
2.6962	0.1221	2.48691	0.18789	2.57899	0.27293
2.69691	0.12213	2.48746	0.18795	2.57956	0.273
2.69762	0.12215	2.48801	0.188	2.58013	0.27307
2.69832	0.12218	2.48856	0.18806	2.5807	0.27314
2.69903	0.12221	2.48911	0.18812	2.58127	0.27321
2.69974	0.12224	2.48966	0.18818	2.58183	0.27328
2.70045	0.12227	2.49021	0.18823	2.5824	0.27335
2.70116	0.1223	2.49076	0.18829	2.58297	0.27342
2.70186	0.12233	2.49132	0.18835	2.58354	0.27349
2.70257	0.12236	2.49187	0.18841	2.58411	0.27356
2.70328	0.12239	2.49242	0.18847	2.58468	0.27363
2.70399	0.12242	2.49297	0.18852	2.58524	0.2737
2.7047	0.12244	2.49352	0.18858	2.58581	0.27378
2.70541	0.12247	2.49407	0.18864	2.58638	0.27385
2.70611	0.1225	2.49462	0.1887	2.58695	0.27392
2.70682	0.12253	2.49517	0.18875	2.58752	0.27399
2.70753	0.12256	2.49572	0.18881	2.58808	0.27406
2.70824	0.12259	2.49627	0.18887	2.58865	0.27413
2.70895	0.12262	2.49682	0.18893	2.58922	0.2742
2.70965	0.12265	2.49737	0.18898	2.58979	0.27427
2.71036	0.12268	2.49792	0.18904	2.59036	0.27434
2.71107	0.12271	2.49847	0.1891	2.59092	0.27441
2.71178	0.12273	2.49902	0.18916	2.59149	0.27448
2.71249	0.12276	2.49957	0.18922	2.59206	0.27455
2.7132	0.12279	2.50012	0.18927	2.59263	0.27462
2.7139	0.12282	2.50067	0.18933	2.5932	0.2747
2.71461	0.12285	2.50123	0.18939	2.59376	0.27477
2.71532	0.12288	2.50178	0.18945	2.59433	0.27484
2.71603	0.12291	2.50233	0.1895	2.5949	0.27491
2.71674	0.12294	2.50288	0.18956	2.59547	0.27498
2.71744	0.12297	2.50343	0.18962	2.59604	0.27505
2.71815	0.123	2.50398	0.18968	2.59661	0.27512
2.71886	0.12302	2.50453	0.18974	2.59717	0.27519
2.71957	0.12305	2.50508	0.18979	2.59774	0.27526
2.72028	0.12308	2.50563	0.18985	2.59831	0.27533
2.72099	0.12311	2.50618	0.18991	2.59888	0.2754
					0.27547

## Sheet: Fig. 2d
0	-0.6786		336.744	-0.6666		673.499	-0.7136				0.0078
0.00803	-0.6756		336.744	-0.6676		673.499	-0.7136
0.00835	-0.6746		336.744	-0.6666		673.499	-0.7146
0.00867	-0.6766		336.744	-0.6656		673.499	-0.7136
0.00899	-0.6766		336.744	-0.6676		673.499	-0.7136
0.00931	-0.6766		336.744	-0.6676		673.499	-0.7146
0.00963	-0.6766		336.744	-0.6676		673.499	-0.7126
0.00996	-0.6766		336.744	-0.6666		673.499	-0.7136
0.01028	-0.6756		336.744	-0.6666		673.499	-0.7146
0.0106	-0.6766		336.744	-0.6676		673.499	-0.7136
0.01092	-0.6766		336.747	-0.6686		673.499	-0.7156
0.01124	-0.6776		336.747	-0.6686		673.499	-0.7126
0.01156	-0.6786		336.747	-0.6676		673.499	-0.7136
0.01188	-0.6776		336.747	-0.6676		673.499	-0.7136
0.0122	-0.6766		336.747	-0.6666		673.499	-0.7136
0.01252	-0.6756		336.747	-0.6666		673.499	-0.7136
0.01285	-0.6756		336.747	-0.6666		673.499	-0.7136
0.01317	-0.6776		336.747	-0.6666		673.499	-0.7126
0.01349	-0.6766		336.747	-0.6666		673.499	-0.7116
0.01381	-0.6756		336.747	-0.6666		673.499	-0.7136
0.01413	-0.6766		336.75	-0.6666		673.499	-0.7126
0.01445	-0.6796		336.75	-0.6656		673.499	-0.7126
0.01477	-0.6786		336.75	-0.6666		673.499	-0.7126
0.01509	-0.6766		336.75	-0.6666		673.499	-0.7126
0.01541	-0.6776		336.75	-0.6666		673.499	-0.7126
0.01574	-0.6776		336.75	-0.6666		673.499	-0.7126
0.01606	-0.6776		336.75	-0.6666		673.499	-0.7136
0.01638	-0.6766		336.75	-0.6676		673.499	-0.7126
0.0167	-0.6776		336.75	-0.6666		673.499	-0.7126
0.01702	-0.6766		336.75	-0.6666		673.499	-0.7126
0.01734	-0.6776		336.753	-0.6656		673.499	-0.7126
0.01766	-0.6776		336.753	-0.6666		673.499	-0.7136
0.01798	-0.6786		336.753	-0.6666		673.499	-0.7146
0.0183	-0.6766		336.753	-0.6676		673.499	-0.7126
0.01863	-0.6776		336.753	-0.6676		673.499	-0.7136
0.01895	-0.6786		336.753	-0.6666		673.499	-0.7126
0.01927	-0.6766		336.753	-0.6676		673.499	-0.7136
0.01959	-0.6776		336.753	-0.6646		673.499	-0.7136
0.01991	-0.6756		336.753	-0.6676		673.499	-0.7136
0.02023	-0.6776		336.753	-0.6676		673.499	-0.7136
0.02055	-0.6786		336.757	-0.6676		673.499	-0.7136
0.02087	-0.6786		336.757	-0.6666		673.499	-0.7136
0.02119	-0.6786		336.757	-0.6666		673.499	-0.7136
0.02152	-0.6756		336.757	-0.6646		673.499	-0.7126
0.02184	-0.6776		336.757	-0.6666		673.499	-0.7136
0.02216	-0.6786		336.757	-0.6666		673.499	-0.7136
0.02248	-0.6766		336.757	-0.6676		673.499	-0.7126
0.0228	-0.6796		336.757	-0.6666		673.499	-0.7136
0.02312	-0.6766		336.757	-0.6666		673.499	-0.7136
0.02344	-0.6766		336.757	-0.6686		673.499	-0.7136
0.02376	-0.6766		336.76	-0.6656		673.499	-0.7136
0.02408	-0.6776		336.76	-0.6676		673.499	-0.7136
0.02441	-0.6776		336.76	-0.6666		673.499	-0.7126
0.02473	-0.6776		336.76	-0.6666		673.499	-0.7146
0.02505	-0.6766		336.76	-0.6676		673.499	-0.7136
0.02537	-0.6766		336.76	-0.6646		673.499	-0.7136
0.02569	-0.6766		336.76	-0.6666		673.499	-0.7126
0.02601	-0.6776		336.76	-0.6666		673.499	-0.7146
0.02633	-0.6766		336.76	-0.6676		673.499	-0.7146
0.02665	-0.6786		336.76	-0.6676		673.499	-0.7126
0.02697	-0.6776		336.763	-0.6676		673.499	-0.7146
0.0273	-0.6766		336.763	-0.6676		673.499	-0.7136
0.02762	-0.6776		336.763	-0.6676		673.499	-0.7146
0.02794	-0.6756		336.763	-0.6676		673.499	-0.7146
0.02826	-0.6776		336.763	-0.6666		673.499	-0.7146
0.02858	-0.6766		336.763	-0.6676		673.499	-0.7136
0.0289	-0.6776		336.763	-0.6666		673.499	-0.7136
0.02922	-0.6766		336.763	-0.6666		673.499	-0.7136
0.02954	-0.6796		336.763	-0.6656		673.499	-0.7126
0.02987	-0.6776		336.763	-0.6656		673.499	-0.7136
0.03019	-0.6786		336.766	-0.6676		673.499	-0.7146
0.03051	-0.6766		336.766	-0.6666		673.499	-0.7126
0.03083	-0.6766		336.766	-0.6666		673.499	-0.7136
0.03115	-0.6766		336.766	-0.6666		673.499	-0.7116
0.03147	-0.6776		336.766	-0.6666		673.499	-0.7126
0.03179	-0.6776		336.766	-0.6666		673.499	-0.7136
0.03211	-0.6756		336.766	-0.6666		673.499	-0.7116
0.03243	-0.6756		336.766	-0.6666		673.499	-0.7126
0.03276	-0.6776		336.766	-0.6676		673.499	-0.7136
0.03308	-0.6746		336.766	-0.6676		673.499	-0.7126
0.0334	-0.6766		336.769	-0.6676		673.499	-0.7116
0.03372	-0.6786		336.769	-0.6666		673.499	-0.7146
0.03404	-0.6756		336.769	-0.6666		673.499	-0.7126
0.03436	-0.6776		336.769	-0.6676		673.499	-0.7146
0.03468	-0.6756		336.769	-0.6676		673.499	-0.7116
0.035	-0.6776		336.769	-0.6666		673.499	-0.7126
0.03532	-0.6756		336.769	-0.6676		673.499	-0.7136
0.03565	-0.6776		336.769	-0.6676		673.499	-0.7126
0.03597	-0.6766		336.769	-0.6676		673.499	-0.7136
0.03629	-0.6776		336.769	-0.6666		673.499	-0.7136
0.03661	-0.6766		336.773	-0.6676		673.499	-0.7136
0.03693	-0.6776		336.773	-0.6666		673.499	-0.7116
0.03725	-0.6786		336.773	-0.6666		673.499	-0.7126
0.03757	-0.6756		336.773	-0.6676		673.499	-0.7146
0.03789	-0.6766		336.773	-0.6666		673.499	-0.7126
0.03821	-0.6776		336.773	-0.6666		673.499	-0.7126
0.03854	-0.6766		336.773	-0.6666		673.499	-0.7136
0.03886	-0.6766		336.773	-0.6676		673.499	-0.7126
0.03918	-0.6756		336.773	-0.6666		673.499	-0.7136
0.0395	-0.6766		336.773	-0.6676		673.499	-0.7136
0.03982	-0.6766		336.776	-0.6676		673.531	-0.7126
0.04014	-0.6756		336.776	-0.6656		673.531	-0.7126
0.04046	-0.6766		336.776	-0.6666		673.531	-0.7136
0.04078	-0.6756		336.776	-0.6666		673.531	-0.7136
0.0411	-0.6756		336.776	-0.6656		673.531	-0.7126
0.04143	-0.6766		336.776	-0.6666		673.531	-0.7126
0.04175	-0.6766		336.776	-0.6666		673.531	-0.7136
0.04207	-0.6766		336.776	-0.6656		673.531	-0.7136
0.04239	-0.6746		336.776	-0.6666		673.531	-0.7126
0.04271	-0.6756		336.776	-0.6666		673.531	-0.7136
0.04303	-0.6766		336.779	-0.6666		673.531	-0.7136
0.04335	-0.6776		336.779	-0.6666		673.531	-0.7146
0.04367	-0.6776		336.779	-0.6676		673.531	-0.7136
0.04399	-0.6766		336.779	-0.6676		673.531	-0.7146
0.04432	-0.6766		336.779	-0.6666		673.531	-0.7136
0.04464	-0.6756		336.779	-0.6666		673.531	-0.7126
0.04496	-0.6766		336.779	-0.6666		673.531	-0.7126
0.04528	-0.6756		336.779	-0.6676		673.531	-0.7136
0.0456	-0.6776		336.779	-0.6676		673.531	-0.7136
0.04592	-0.6766		336.779	-0.6666		673.531	-0.7146
0.04624	-0.6766		336.782	-0.6666		673.531	-0.7136
0.04656	-0.6766		336.782	-0.6666		673.531	-0.7136
0.04689	-0.6806		336.782	-0.6666		673.531	-0.7136
0.04721	-0.6766		336.782	-0.6666		673.531	-0.7136
0.04753	-0.6766		336.782	-0.6666		673.531	-0.7126
0.04785	-0.6786		336.782	-0.6666		673.531	-0.7136
0.04817	-0.6776		336.782	-0.6666		673.531	-0.7126
0.04849	-0.6766		336.782	-0.6666		673.531	-0.7126
0.04881	-0.6766		336.782	-0.6676		673.531	-0.7136
0.04913	-0.6776		336.782	-0.6676		673.531	-0.7126
0.04945	-0.6746		336.785	-0.6666		673.531	-0.7116
0.04978	-0.6756		336.785	-0.6666		673.531	-0.7126
0.0501	-0.6746		336.785	-0.6676		673.531	-0.7126
0.05042	-0.6776		336.785	-0.6676		673.531	-0.7126
0.05074	-0.6746		336.785	-0.6666		673.531	-0.7126
0.05106	-0.6756		336.785	-0.6666		673.531	-0.7116
0.05138	-0.6766		336.785	-0.6666		673.531	-0.7126
0.0517	-0.6746		336.785	-0.6666		673.531	-0.7126
0.05202	-0.6756		336.785	-0.6666		673.531	-0.7146
0.05234	-0.6756		336.785	-0.6676		673.531	-0.7136
0.05267	-0.6756		336.789	-0.6666		673.531	-0.7146
0.05299	-0.6756		336.789	-0.6676		673.531	-0.7126
0.05331	-0.6766		336.789	-0.6666		673.531	-0.7136
0.05363	-0.6746		336.789	-0.6666		673.531	-0.7136
0.05395	-0.6756		336.789	-0.6676		673.531	-0.7136
0.05427	-0.6746		336.789	-0.6666		673.531	-0.7136
0.05459	-0.6756		336.789	-0.6676		673.531	-0.7136
0.05491	-0.6756		336.789	-0.6676		673.531	-0.7136
0.05523	-0.6756		336.789	-0.6666		673.531	-0.7136
0.05556	-0.6756		336.789	-0.6676		673.531	-0.7136
0.05588	-0.6756		336.792	-0.6676		673.531	-0.7136
0.0562	-0.6746		336.792	-0.6676		673.531	-0.7146
0.05652	-0.6746		336.792	-0.6666		673.531	-0.7146
0.05684	-0.6736		336.792	-0.6666		673.531	-0.7146
0.05716	-0.6756		336.792	-0.6666		673.531	-0.7126
0.05748	-0.6756		336.792	-0.6676		673.531	-0.7146
0.0578	-0.6746		336.792	-0.6666		673.531	-0.7136
0.05812	-0.6766		336.792	-0.6666		673.531	-0.7136
0.05845	-0.6756		336.792	-0.6676		673.531	-0.7146
0.05877	-0.6756		336.792	-0.6676		673.531	-0.7146
0.05909	-0.6756		336.795	-0.6676		673.531	-0.7136
0.05941	-0.6756		336.795	-0.6666		673.531	-0.7116
0.05973	-0.6756		336.795	-0.6656		673.531	-0.7126
0.06005	-0.6756		336.795	-0.6656		673.531	-0.7136
0.06037	-0.6756		336.795	-0.6676		673.531	-0.7136
0.06069	-0.6756		336.795	-0.6666		673.531	-0.7136
0.06101	-0.6756		336.795	-0.6666		673.531	-0.7126
0.06134	-0.6746		336.795	-0.6676		673.531	-0.7126
0.06166	-0.6756		336.795	-0.6666		673.531	-0.7136
0.06198	-0.6746		336.795	-0.6676		673.531	-0.7126
0.0623	-0.6756		336.798	-0.6666		673.531	-0.7136
0.06262	-0.6756		336.798	-0.6676		673.531	-0.7136
0.06294	-0.6776		336.798	-0.6666		673.531	-0.7136
0.06326	-0.6746		336.798	-0.6676		673.531	-0.7146
0.06358	-0.6766		336.798	-0.6666		673.531	-0.7126
0.0639	-0.6756		336.798	-0.6676		673.531	-0.7136
0.06423	-0.6736		336.798	-0.6656		673.531	-0.7126
0.06455	-0.6766		336.798	-0.6676		673.531	-0.7146
0.06487	-0.6746		336.798	-0.6676		673.531	-0.7136
0.06519	-0.6756		336.798	-0.6656		673.531	-0.7136
0.06551	-0.6746		336.802	-0.6666		673.531	-0.7126
0.06583	-0.6756		336.802	-0.6676		673.531	-0.7136
0.06615	-0.6766		336.802	-0.6676		673.531	-0.7136
0.06647	-0.6756		336.802	-0.6676		673.531	-0.7136
0.0668	-0.6756		336.802	-0.6666		673.531	-0.7136
0.06712	-0.6746		336.802	-0.6656		673.531	-0.7136
0.06744	-0.6786		336.802	-0.6666		673.531	-0.7156
0.06776	-0.6756		336.802	-0.6676		673.531	-0.7136
0.06808	-0.6756		336.802	-0.6676		673.531	-0.7136
0.0684	-0.6766		336.802	-0.6666		673.531	-0.7126
0.06872	-0.6766		336.805	-0.6666		673.531	-0.7146
0.06904	-0.6756		336.805	-0.6666		673.531	-0.7136
0.06936	-0.6746		336.805	-0.6656		673.531	-0.7126
0.06969	-0.6756		336.805	-0.6666		673.531	-0.7126
0.07001	-0.6746		336.805	-0.6676		673.531	-0.7126
0.07033	-0.6756		336.805	-0.6656		673.531	-0.7136
0.07065	-0.6736		336.805	-0.6676		673.531	-0.7136
0.07097	-0.6766		336.805	-0.6666		673.531	-0.7126
0.07129	-0.6756		336.805	-0.6676		673.531	-0.7146
0.07161	-0.6766		336.805	-0.6676		673.531	-0.7146
0.07193	-0.6766		336.808	-0.6676		673.563	-0.7126
0.07225	-0.6766		336.808	-0.6676		673.563	-0.7136
0.07258	-0.6756		336.808	-0.6676		673.563	-0.7136
0.0729	-0.6766		336.808	-0.6676		673.563	-0.7146
0.07322	-0.6786		336.808	-0.6666		673.563	-0.7126
0.07354	-0.6776		336.808	-0.6666		673.563	-0.7136
0.07386	-0.6766		336.808	-0.6656		673.563	-0.7136
0.07418	-0.6756		336.808	-0.6676		673.563	-0.7136
0.0745	-0.6776		336.808	-0.6666		673.563	-0.7126
0.07482	-0.6766		336.808	-0.6676		673.563	-0.7136
0.07514	-0.6796		336.811	-0.6666		673.563	-0.7116
0.07547	-0.6806		336.811	-0.6666		673.563	-0.7136
0.07579	-0.6786		336.811	-0.6676		673.563	-0.7136
0.07611	-0.6786		336.811	-0.6666		673.563	-0.7136
0.07643	-0.6796		336.811	-0.6676		673.563	-0.7126
0.07675	-0.6746		336.811	-0.6676		673.563	-0.7126
0.07707	-0.6746		336.811	-0.6676		673.563	-0.7126
0.07739	-0.6746		336.811	-0.6676		673.563	-0.7126
0.07771	-0.6746		336.811	-0.6666		673.563	-0.7136
0.07803	-0.6736		336.811	-0.6666		673.563	-0.7136
0.07836	-0.6736		336.814	-0.6666		673.563	-0.7136
0.07868	-0.6746		336.814	-0.6676		673.563	-0.7126
0.079	-0.6746		336.814	-0.6676		673.563	-0.7116
0.07932	-0.6736		336.814	-0.6676		673.563	-0.7136
0.07964	-0.6746		336.814	-0.6656		673.563	-0.7116
0.07996	-0.6736		336.814	-0.6656		673.563	-0.7126
0.08028	-0.6756		336.814	-0.6666		673.563	-0.7126
0.0806	-0.6746		336.814	-0.6666		673.563	-0.7126
0.08092	-0.6756		336.814	-0.6666		673.563	-0.7136
0.08125	-0.6766		336.814	-0.6676		673.563	-0.7116
0.08157	-0.6756		336.818	-0.6666		673.563	-0.7126
0.08189	-0.6746		336.818	-0.6666		673.563	-0.7126
0.08221	-0.6746		336.818	-0.6666		673.563	-0.7136
0.08253	-0.6746		336.818	-0.6666		673.563	-0.7126
0.08285	-0.6746		336.818	-0.6666		673.563	-0.7126
0.08317	-0.6756		336.818	-0.6676		673.563	-0.7116
0.08349	-0.6756		336.818	-0.6666		673.563	-0.7136
0.08382	-0.6756		336.818	-0.6656		673.563	-0.7126
0.08414	-0.6766		336.818	-0.6676		673.563	-0.7136
0.08446	-0.6746		336.818	-0.6666		673.563	-0.7126
0.08478	-0.6746		336.821	-0.6666		673.563	-0.7136
0.0851	-0.6756		336.821	-0.6666		673.563	-0.7126
0.08542	-0.6756		336.821	-0.6666		673.563	-0.7136
0.08574	-0.6736		336.821	-0.6676		673.563	-0.7136
0.08606	-0.6746		336.821	-0.6666		673.563	-0.7136
0.08638	-0.6746		336.821	-0.6656		673.563	-0.7136
0.08671	-0.6736		336.821	-0.6666		673.563	-0.7136
0.08703	-0.6746		336.821	-0.6686		673.563	-0.7136
0.08735	-0.6746		336.821	-0.6666		673.563	-0.7136
0.08767	-0.6746		336.821	-0.6676		673.563	-0.7126
0.08799	-0.6736		336.824	-0.6676		673.563	-0.7136
0.08831	-0.6726		336.824	-0.6676		673.563	-0.7126
0.08863	-0.6736		336.824	-0.6666		673.563	-0.7136
0.08895	-0.6736		336.824	-0.6656		673.563	-0.7126
0.08927	-0.6746		336.824	-0.6676		673.563	-0.7126
0.0896	-0.6736		336.824	-0.6676		673.563	-0.7126
0.08992	-0.6736		336.824	-0.6666		673.563	-0.7136
0.09024	-0.6746		336.824	-0.6656		673.563	-0.7146
0.09056	-0.6746		336.824	-0.6676		673.563	-0.7136
0.09088	-0.6756		336.824	-0.6676		673.563	-0.7136
0.0912	-0.6736		336.827	-0.6676		673.563	-0.7136
0.09152	-0.6746		336.827	-0.6676		673.563	-0.7146
0.09184	-0.6736		336.827	-0.6676		673.563	-0.7126
0.09216	-0.6756		336.827	-0.6676		673.563	-0.7136
0.09249	-0.6746		336.827	-0.6666		673.563	-0.7126
0.09281	-0.6766		336.827	-0.6676		673.563	-0.7146
0.09313	-0.6766		336.827	-0.6676		673.563	-0.7136
0.09345	-0.6746		336.827	-0.6676		673.563	-0.7136
0.09377	-0.6766		336.827	-0.6676		673.563	-0.7146
0.09409	-0.6756		336.827	-0.6656		673.563	-0.7126
0.09441	-0.6766		336.83	-0.6676		673.563	-0.7146
0.09473	-0.6776		336.83	-0.6666		673.563	-0.7146
0.09505	-0.6786		336.83	-0.6656		673.563	-0.7146
0.09538	-0.6766		336.83	-0.6666		673.563	-0.7126
0.0957	-0.6776		336.83	-0.6666		673.563	-0.7146
0.09602	-0.6786		336.83	-0.6666		673.563	-0.7136
0.09634	-0.6786		336.83	-0.6666		673.563	-0.7126
0.09666	-0.6796		336.83	-0.6676		673.563	-0.7136
0.09698	-0.6796		336.83	-0.6666		673.563	-0.7136
0.0973	-0.6776		336.83	-0.6676		673.563	-0.7146
0.09762	-0.6786		336.834	-0.6676		673.563	-0.7126
0.09794	-0.6796		336.834	-0.6676		673.563	-0.7136
0.09827	-0.6796		336.834	-0.6666		673.563	-0.7126
0.09859	-0.6796		336.834	-0.6666		673.563	-0.7136
0.09891	-0.6786		336.834	-0.6676		673.563	-0.7126
0.09923	-0.6816		336.834	-0.6666		673.563	-0.7136
0.09955	-0.6806		336.834	-0.6666		673.563	-0.7126
0.09987	-0.6796		336.834	-0.6676		673.563	-0.7136
0.10019	-0.6786		336.834	-0.6666		673.563	-0.7136
0.10051	-0.6736		336.834	-0.6676		673.563	-0.7126
0.10083	-0.6756		336.837	-0.6686		673.563	-0.7136
0.10116	-0.6746		336.837	-0.6676		673.563	-0.7126
0.10148	-0.6746		336.837	-0.6676		673.563	-0.7136
0.1018	-0.6746		336.837	-0.6666		673.563	-0.7136
0.10212	-0.6746		336.837	-0.6666		673.563	-0.7136
0.10244	-0.6756		336.837	-0.6676		673.563	-0.7126
0.10276	-0.6756		336.837	-0.6676		673.563	-0.7136
0.10308	-0.6766		336.837	-0.6676		673.563	-0.7136
0.1034	-0.6766		336.837	-0.6666		673.563	-0.7136
0.10373	-0.6756		336.837	-0.6666		673.563	-0.7126
0.10405	-0.6746		336.84	-0.6666		673.595	-0.7136
0.10437	-0.6756		336.84	-0.6676		673.595	-0.7146
0.10469	-0.6756		336.84	-0.6666		673.595	-0.7126
0.10501	-0.6746		336.84	-0.6676		673.595	-0.7146
0.10533	-0.6756		336.84	-0.6686		673.595	-0.7126
0.10565	-0.6746		336.84	-0.6676		673.595	-0.7136
0.10597	-0.6736		336.84	-0.6666		673.595	-0.7126
0.10629	-0.6736		336.84	-0.6666		673.595	-0.7146
0.10662	-0.6746		336.84	-0.6666		673.595	-0.7126
0.10694	-0.6756		336.84	-0.6666		673.595	-0.7146
0.10726	-0.6746		336.843	-0.6676		673.595	-0.7136
0.10758	-0.6736		336.843	-0.6656		673.595	-0.7146
0.1079	-0.6746		336.843	-0.6666		673.595	-0.7146
0.10822	-0.6766		336.843	-0.6656		673.595	-0.7126
0.10854	-0.6756		336.843	-0.6666		673.595	-0.7146
0.10886	-0.6756		336.843	-0.6676		673.595	-0.7136
0.10918	-0.6736		336.843	-0.6666		673.595	-0.7136
0.10951	-0.6756		336.843	-0.6676		673.595	-0.7136
0.10983	-0.6766		336.843	-0.6666		673.595	-0.7146
0.11015	-0.6746		336.843	-0.6686		673.595	-0.7126
0.11047	-0.6746		336.846	-0.6676		673.595	-0.7126
0.11079	-0.6746		336.846	-0.6666		673.595	-0.7126
0.11111	-0.6746		336.846	-0.6656		673.595	-0.7126
0.11143	-0.6736		336.846	-0.6656		673.595	-0.7126
0.11175	-0.6736		336.846	-0.6666		673.595	-0.7136
0.11207	-0.6726		336.846	-0.6666		673.595	-0.7126
0.1124	-0.6736		336.846	-0.6666		673.595	-0.7126
0.11272	-0.6726		336.846	-0.6676		673.595	-0.7136
0.11304	-0.6736		336.846	-0.6666		673.595	-0.7136
0.11336	-0.6746		336.846	-0.6666		673.595	-0.7126
0.11368	-0.6756		336.85	-0.6676		673.595	-0.7146
0.114	-0.6736		336.85	-0.6686		673.595	-0.7136
0.11432	-0.6736		336.85	-0.6656		673.595	-0.7126
0.11464	-0.6736		336.85	-0.6666		673.595	-0.7126
0.11496	-0.6746		336.85	-0.6676		673.595	-0.7136
0.11529	-0.6746		336.85	-0.6686		673.595	-0.7136
0.11561	-0.6756		336.85	-0.6676		673.595	-0.7126
0.11593	-0.6746		336.85	-0.6656		673.595	-0.7136
0.11625	-0.6756		336.85	-0.6666		673.595	-0.7126
0.11657	-0.6756		336.85	-0.6666		673.595	-0.7116
0.11689	-0.6756		336.853	-0.6676		673.595	-0.7136
0.11721	-0.6756		336.853	-0.6676		673.595	-0.7146
0.11753	-0.6746		336.853	-0.6666		673.595	-0.7126
0.11785	-0.6756		336.853	-0.6666		673.595	-0.7126
0.11818	-0.6766		336.853	-0.6676		673.595	-0.7126
0.1185	-0.6756		336.853	-0.6676		673.595	-0.7126
0.11882	-0.6786		336.853	-0.6666		673.595	-0.7136
0.11914	-0.6786		336.853	-0.6666		673.595	-0.7136
0.11946	-0.6796		336.853	-0.6686		673.595	-0.7136
0.11978	-0.6776		336.853	-0.6666		673.595	-0.7136
0.1201	-0.6766		336.856	-0.6676		673.595	-0.7136
0.12042	-0.6776		336.856	-0.6666		673.595	-0.7126
0.12075	-0.6776		336.856	-0.6676		673.595	-0.7126
0.12107	-0.6736		336.856	-0.6666		673.595	-0.7136
0.12139	-0.6746		336.856	-0.6666		673.595	-0.7136
0.12171	-0.6746		336.856	-0.6676		673.595	-0.7126
0.12203	-0.6716		336.856	-0.6666		673.595	-0.7126
0.12235	-0.6716		336.856	-0.6666		673.595	-0.7136
0.12267	-0.6736		336.856	-0.6676		673.595	-0.7126
0.12299	-0.6746		336.856	-0.6666		673.595	-0.7136
0.12331	-0.6736		336.859	-0.6676		673.595	-0.7136
0.12364	-0.6736		336.859	-0.6666		673.595	-0.7136
0.12396	-0.6756		336.859	-0.6676		673.595	-0.7126
0.12428	-0.6736		336.859	-0.6666		673.595	-0.7146
0.1246	-0.6726		336.859	-0.6666		673.595	-0.7136
0.12492	-0.6736		336.859	-0.6666		673.595	-0.7126
0.12524	-0.6736		336.859	-0.6676		673.595	-0.7126
0.12556	-0.6756		336.859	-0.6666		673.595	-0.7136
0.12588	-0.6766		336.859	-0.6666		673.595	-0.7146
0.1262	-0.6746		336.859	-0.6666		673.595	-0.7136
0.12653	-0.6756		336.863	-0.6666		673.595	-0.7126
0.12685	-0.6736		336.863	-0.6676		673.595	-0.7126
0.12717	-0.6736		336.863	-0.6666		673.595	-0.7136
0.12749	-0.6736		336.863	-0.6676		673.595	-0.7136
0.12781	-0.6736		336.863	-0.6666		673.595	-0.7136
0.12813	-0.6726		336.863	-0.6666		673.595	-0.7136
0.12845	-0.6776		336.863	-0.6666		673.595	-0.7126
0.12877	-0.6726		336.863	-0.6666		673.595	-0.7146
0.12909	-0.6726		336.863	-0.6656		673.595	-0.7126
0.12942	-0.6726		336.863	-0.6676		673.595	-0.7136
0.12974	-0.6736		336.866	-0.6666		673.595	-0.7136
0.13006	-0.6746		336.866	-0.6666		673.595	-0.7136
0.13038	-0.6726		336.866	-0.6666		673.595	-0.7126
0.1307	-0.6726		336.866	-0.6676		673.595	-0.7136
0.13102	-0.6746		336.866	-0.6666		673.595	-0.7126
0.13134	-0.6746		336.866	-0.6666		673.595	-0.7136
0.13166	-0.6736		336.866	-0.6656		673.595	-0.7126
0.13198	-0.6736		336.866	-0.6656		673.595	-0.7136
0.13231	-0.6746		336.866	-0.6666		673.595	-0.7146
0.13263	-0.6766		336.866	-0.6676		673.595	-0.7126
0.13295	-0.6736		336.869	-0.6676		673.595	-0.7136
0.13327	-0.6746		336.869	-0.6666		673.595	-0.7126
0.13359	-0.6736		336.869	-0.6666		673.595	-0.7126
0.13391	-0.6736		336.869	-0.6676		673.595	-0.7136
0.13423	-0.6736		336.869	-0.6676		673.595	-0.7136
0.13455	-0.6736		336.869	-0.6676		673.595	-0.7146
0.13487	-0.6746		336.869	-0.6676		673.595	-0.7136
0.1352	-0.6746		336.869	-0.6676		673.595	-0.7136
0.13552	-0.6746		336.869	-0.6676		673.595	-0.7136
0.13584	-0.6746		336.869	-0.6666		673.595	-0.7136
0.13616	-0.6736		336.872	-0.6676		673.627	-0.7136
0.13648	-0.6756		336.872	-0.6676		673.627	-0.7146
0.1368	-0.6746		336.872	-0.6676		673.627	-0.7146
0.13712	-0.6736		336.872	-0.6676		673.627	-0.7136
0.13744	-0.6746		336.872	-0.6676		673.627	-0.7146
0.13776	-0.6766		336.872	-0.6666		673.627	-0.7146
0.13809	-0.6766		336.872	-0.6676		673.627	-0.7126
0.13841	-0.6756		336.872	-0.6676		673.627	-0.7136
0.13873	-0.6766		336.872	-0.6666		673.627	-0.7126
0.13905	-0.6776		336.872	-0.6666		673.627	-0.7136
0.13937	-0.6766		336.875	-0.6676		673.627	-0.7126
0.13969	-0.6776		336.875	-0.6666		673.627	-0.7136
0.14001	-0.6776		336.875	-0.6666		673.627	-0.7136
0.14033	-0.6786		336.875	-0.6676		673.627	-0.7126
0.14066	-0.6786		336.875	-0.6676		673.627	-0.7126
0.14098	-0.6786		336.875	-0.6666		673.627	-0.7136
0.1413	-0.6786		336.875	-0.6676		673.627	-0.7136
0.14162	-0.6786		336.875	-0.6676		673.627	-0.7136
0.14194	-0.6796		336.875	-0.6666		673.627	-0.7136
0.14226	-0.6726		336.875	-0.6676		673.627	-0.7136
0.14258	-0.6756		336.879	-0.6676		673.627	-0.7136
0.1429	-0.6736		336.879	-0.6666		673.627	-0.7136
0.14322	-0.6746		336.879	-0.6676		673.627	-0.7136
0.14355	-0.6716		336.879	-0.6676		673.627	-0.7146
0.14387	-0.6726		336.879	-0.6676		673.627	-0.7136
0.14419	-0.6726		336.879	-0.6676		673.627	-0.7146
0.14451	-0.6746		336.879	-0.6676		673.627	-0.7136
0.14483	-0.6746		336.879	-0.6666		673.627	-0.7146
0.14515	-0.6736		336.879	-0.6666		673.627	-0.7126
0.14547	-0.6756		336.879	-0.6686		673.627	-0.7116
0.14579	-0.6756		336.882	-0.6666		673.627	-0.7136
0.14611	-0.6776		336.882	-0.6666		673.627	-0.7146
0.14644	-0.6746		336.882	-0.6656		673.627	-0.7136
0.14676	-0.6756		336.882	-0.6676		673.627	-0.7126
0.14708	-0.6736		336.882	-0.6676		673.627	-0.7136
0.1474	-0.6756		336.882	-0.6666		673.627	-0.7136
0.14772	-0.6756		336.882	-0.6666		673.627	-0.7136
0.14804	-0.6766		336.882	-0.6686		673.627	-0.7126
0.14836	-0.6776		336.882	-0.6666		673.627	-0.7126
0.14868	-0.6756		336.882	-0.6666		673.627	-0.7126
0.149	-0.6776		336.885	-0.6656		673.627	-0.7126
0.14933	-0.6786		336.885	-0.6666		673.627	-0.7136
0.14965	-0.6796		336.885	-0.6666		673.627	-0.7146
0.14997	-0.6786		336.885	-0.6666		673.627	-0.7136
0.15029	-0.6796		336.885	-0.6686		673.627	-0.7136
0.15061	-0.6786		336.885	-0.6666		673.627	-0.7136
0.15093	-0.6786		336.885	-0.6676		673.627	-0.7126
0.15125	-0.6806		336.885	-0.6666		673.627	-0.7136
0.15157	-0.6816		336.885	-0.6676		673.627	-0.7116
0.15189	-0.6826		336.885	-0.6676		673.627	-0.7126
0.15222	-0.6806		336.888	-0.6666		673.627	-0.7146
0.15254	-0.6786		336.888	-0.6676		673.627	-0.7136
0.15286	-0.6816		336.888	-0.6676		673.627	-0.7126
0.15318	-0.6816		336.888	-0.6666		673.627	-0.7136
0.1535	-0.6836		336.888	-0.6666		673.627	-0.7126
0.15382	-0.6796		336.888	-0.6676		673.627	-0.7136
0.15414	-0.6746		336.888	-0.6666		673.627	-0.7136
0.15446	-0.6736		336.888	-0.6676		673.627	-0.7146
0.15478	-0.6756		336.888	-0.6666		673.627	-0.7126
0.15511	-0.6736		336.888	-0.6666		673.627	-0.7126
0.15543	-0.6746		336.891	-0.6676		673.627	-0.7146
0.15575	-0.6756		336.891	-0.6676		673.627	-0.7126
0.15607	-0.6746		336.891	-0.6686		673.627	-0.7146
0.15639	-0.6756		336.891	-0.6666		673.627	-0.7146
0.15671	-0.6756		336.891	-0.6666		673.627	-0.7126
0.15703	-0.6746		336.891	-0.6666		673.627	-0.7136
0.15735	-0.6786		336.891	-0.6666		673.627	-0.7136
0.15768	-0.6756		336.891	-0.6666		673.627	-0.7146
0.158	-0.6766		336.891	-0.6666		673.627	-0.7126
0.15832	-0.6776		336.891	-0.6676		673.627	-0.7126
0.15864	-0.6776		336.895	-0.6676		673.627	-0.7146
0.15896	-0.6776		336.895	-0.6676		673.627	-0.7126
0.15928	-0.6756		336.895	-0.6666		673.627	-0.7136
0.1596	-0.6756		336.895	-0.6666		673.627	-0.7116
0.15992	-0.6756		336.895	-0.6666		673.627	-0.7136
0.16024	-0.6756		336.895	-0.6656		673.627	-0.7136
0.16057	-0.6756		336.895	-0.6676		673.627	-0.7136
0.16089	-0.6736		336.895	-0.6676		673.627	-0.7126
0.16121	-0.6756		336.895	-0.6666		673.627	-0.7136
0.16153	-0.6746		336.895	-0.6676		673.627	-0.7136
0.16185	-0.6756		336.898	-0.6666		673.627	-0.7146
0.16217	-0.6746		336.898	-0.6696		673.627	-0.7136
0.16249	-0.6746		336.898	-0.6686		673.627	-0.7136
0.16281	-0.6746		336.898	-0.6666		673.627	-0.7136
0.16313	-0.6746		336.898	-0.6676		673.627	-0.7146
0.16346	-0.6756		336.898	-0.6666		673.627	-0.7116
0.16378	-0.6756		336.898	-0.6666		673.627	-0.7126
0.1641	-0.6746		336.898	-0.6676		673.627	-0.7126
0.16442	-0.6736		336.898	-0.6676		673.627	-0.7126
0.16474	-0.6756		336.898	-0.6686		673.627	-0.7126
0.16506	-0.6756		336.901	-0.6666		673.627	-0.7126
0.16538	-0.6766		336.901	-0.6676		673.627	-0.7116
0.1657	-0.6746		336.901	-0.6676		673.627	-0.7126
0.16602	-0.6736		336.901	-0.6676		673.627	-0.7126
0.16635	-0.6766		336.901	-0.6666		673.627	-0.7126
0.16667	-0.6776		336.901	-0.6666		673.627	-0.7136
0.16699	-0.6766		336.901	-0.6676		673.627	-0.7126
0.16731	-0.6766		336.901	-0.6656		673.627	-0.7126
0.16763	-0.6756		336.901	-0.6686		673.627	-0.7126
0.16795	-0.6766		336.901	-0.6666		673.627	-0.7126
0.16827	-0.6746		336.904	-0.6666		673.66	-0.7126
0.16859	-0.6776		336.904	-0.6676		673.66	-0.7126
0.16891	-0.6786		336.904	-0.6676		673.66	-0.7136
0.16924	-0.6796		336.904	-0.6686		673.66	-0.7126
0.16956	-0.6786		336.904	-0.6686		673.66	-0.7136
0.16988	-0.6766		336.904	-0.6676		673.66	-0.7126
0.1702	-0.6776		336.904	-0.6676		673.66	-0.7136
0.17052	-0.6756		336.904	-0.6676		673.66	-0.7126
0.17084	-0.6746		336.904	-0.6666		673.66	-0.7126
0.17116	-0.6746		336.904	-0.6676		673.66	-0.7136
0.17148	-0.6736		336.908	-0.6666		673.66	-0.7126
0.1718	-0.6746		336.908	-0.6676		673.66	-0.7126
0.17213	-0.6756		336.908	-0.6676		673.66	-0.7106
0.17245	-0.6776		336.908	-0.6686		673.66	-0.7136
0.17277	-0.6746		336.908	-0.6676		673.66	-0.7116
0.17309	-0.6756		336.908	-0.6666		673.66	-0.7136
0.17341	-0.6766		336.908	-0.6666		673.66	-0.7126
0.17373	-0.6776		336.908	-0.6676		673.66	-0.7136
0.17405	-0.6786		336.908	-0.6666		673.66	-0.7126
0.17437	-0.6776		336.908	-0.6666		673.66	-0.7136
0.17469	-0.6786		336.911	-0.6666		673.66	-0.7126
0.17502	-0.6786		336.911	-0.6676		673.66	-0.7126
0.17534	-0.6786		336.911	-0.6666		673.66	-0.7136
0.17566	-0.6806		336.911	-0.6656		673.66	-0.7146
0.17598	-0.6786		336.911	-0.6656		673.66	-0.7146
0.1763	-0.6796		336.911	-0.6666		673.66	-0.7146
0.17662	-0.6816		336.911	-0.6676		673.66	-0.7126
0.17694	-0.6796		336.911	-0.6676		673.66	-0.7136
0.17726	-0.6816		336.911	-0.6666		673.66	-0.7136
0.17759	-0.6846		336.911	-0.6666		673.66	-0.7126
0.17791	-0.6836		336.914	-0.6676		673.66	-0.7136
0.17823	-0.6826		336.914	-0.6676		673.66	-0.7136
0.17855	-0.6716		336.914	-0.6666		673.66	-0.7126
0.17887	-0.6736		336.914	-0.6666		673.66	-0.7136
0.17919	-0.6736		336.914	-0.6676		673.66	-0.7126
0.17951	-0.6746		336.914	-0.6656		673.66	-0.7136
0.17983	-0.6756		336.914	-0.6666		673.66	-0.7126
0.18015	-0.6736		336.914	-0.6676		673.66	-0.7126
0.18048	-0.6736		336.914	-0.6676		673.66	-0.7126
0.1808	-0.6746		336.914	-0.6666		673.66	-0.7136
0.18112	-0.6746		336.917	-0.6666		673.66	-0.7126
0.18144	-0.6746		336.917	-0.6666		673.66	-0.7126
0.18176	-0.6736		336.917	-0.6676		673.66	-0.7126
0.18208	-0.6736		336.917	-0.6676		673.66	-0.7146
0.1824	-0.6726		336.917	-0.6676		673.66	-0.7126
0.18272	-0.6726		336.917	-0.6666		673.66	-0.7116
0.18304	-0.6726		336.917	-0.6666		673.66	-0.7126
0.18337	-0.6736		336.917	-0.6656		673.66	-0.7136
0.18369	-0.6736		336.917	-0.6676		673.66	-0.7136
0.18401	-0.6726		336.917	-0.6676		673.66	-0.7126
0.18433	-0.6726		336.92	-0.6676		673.66	-0.7136
0.18465	-0.6736		336.92	-0.6676		673.66	-0.7146
0.18497	-0.6746		336.92	-0.6666		673.66	-0.7126
0.18529	-0.6746		336.92	-0.6666		673.66	-0.7146
0.18561	-0.6736		336.92	-0.6666		673.66	-0.7136
0.18593	-0.6746		336.92	-0.6686		673.66	-0.7136
0.18626	-0.6756		336.92	-0.6676		673.66	-0.7136
0.18658	-0.6746		336.92	-0.6666		673.66	-0.7136
0.1869	-0.6746		336.92	-0.6676		673.66	-0.7136
0.18722	-0.6756		336.92	-0.6686		673.66	-0.7136
0.18754	-0.6736		336.924	-0.6666		673.66	-0.7146
0.18786	-0.6736		336.924	-0.6676		673.66	-0.7136
0.18818	-0.6756		336.924	-0.6666		673.66	-0.7136
0.1885	-0.6736		336.924	-0.6666		673.66	-0.7126
0.18882	-0.6726		336.924	-0.6666		673.66	-0.7136
0.18915	-0.6746		336.924	-0.6676		673.66	-0.7146
0.18947	-0.6756		336.924	-0.6676		673.66	-0.7136
0.18979	-0.6736		336.924	-0.6666		673.66	-0.7126
0.19011	-0.6746		336.924	-0.6676		673.66	-0.7126
0.19043	-0.6746		336.924	-0.6666		673.66	-0.7126
0.19075	-0.6736		336.927	-0.6676		673.66	-0.7126
0.19107	-0.6736		336.927	-0.6676		673.66	-0.7136
0.19139	-0.6736		336.927	-0.6686		673.66	-0.7136
0.19171	-0.6726		336.927	-0.6686		673.66	-0.7126
0.19204	-0.6746		336.927	-0.6676		673.66	-0.7136
0.19236	-0.6736		336.927	-0.6666		673.66	-0.7136
0.19268	-0.6726		336.927	-0.6656		673.66	-0.7136
0.193	-0.6736		336.927	-0.6666		673.66	-0.7136
0.19332	-0.6736		336.927	-0.6686		673.66	-0.7136
0.19364	-0.6756		336.927	-0.6676		673.66	-0.7136
0.19396	-0.6746		336.93	-0.6666		673.66	-0.7136
0.19428	-0.6726		336.93	-0.6656		673.66	-0.7136
0.19461	-0.6746		336.93	-0.6656		673.66	-0.7126
0.19493	-0.6746		336.93	-0.6676		673.66	-0.7146
0.19525	-0.6726		336.93	-0.6666		673.66	-0.7126
0.19557	-0.6746		336.93	-0.6666		673.66	-0.7146
0.19589	-0.6736		336.93	-0.6666		673.66	-0.7136
0.19621	-0.6736		336.93	-0.6666		673.66	-0.7136
0.19653	-0.6736		336.93	-0.6666		673.66	-0.7126
0.19685	-0.6726		336.93	-0.6676		673.66	-0.7146
0.19717	-0.6726		336.933	-0.6686		673.66	-0.7136
0.1975	-0.6726		336.933	-0.6676		673.66	-0.7126
0.19782	-0.6736		336.933	-0.6676		673.66	-0.7126
0.19814	-0.6736		336.933	-0.6676		673.66	-0.7126
0.19846	-0.6746		336.933	-0.6686		673.66	-0.7136
0.19878	-0.6746		336.933	-0.6676		673.66	-0.7136
0.1991	-0.6726		336.933	-0.6666		673.66	-0.7136
0.19942	-0.6736		336.933	-0.6666		673.66	-0.7126
0.19974	-0.6746		336.933	-0.6666		673.66	-0.7126
0.20006	-0.6736		336.933	-0.6676		673.66	-0.7136
0.20039	-0.6736		336.936	-0.6676		673.692	-0.7116
0.20071	-0.6736		336.936	-0.6666		673.692	-0.7126
0.20103	-0.6726		336.936	-0.6666		673.692	-0.7136
0.20135	-0.6746		336.936	-0.6666		673.692	-0.7136
0.20167	-0.6746		336.936	-0.6666		673.692	-0.7126
0.20199	-0.6736		336.936	-0.6676		673.692	-0.7126
0.20231	-0.6746		336.936	-0.6666		673.692	-0.7136
0.20263	-0.6756		336.936	-0.6686		673.692	-0.7136
0.20295	-0.6736		336.936	-0.6676		673.692	-0.7136
0.20328	-0.6736		336.936	-0.6676		673.692	-0.7126
0.2036	-0.6746		336.94	-0.6666		673.692	-0.7136
0.20392	-0.6716		336.94	-0.6666		673.692	-0.7136
0.20424	-0.6716		336.94	-0.6676		673.692	-0.7136
0.20456	-0.6736		336.94	-0.6666		673.692	-0.7126
0.20488	-0.6746		336.94	-0.6666		673.692	-0.7136
0.2052	-0.6726		336.94	-0.6666		673.692	-0.7136
0.20552	-0.6716		336.94	-0.6676		673.692	-0.7126
0.20584	-0.6716		336.94	-0.6676		673.692	-0.7136
0.20617	-0.6736		336.94	-0.6666		673.692	-0.7136
0.20649	-0.6736		336.94	-0.6666		673.692	-0.7126
0.20681	-0.6746		336.943	-0.6676		673.692	-0.7146
0.20713	-0.6756		336.943	-0.6666		673.692	-0.7126
0.20745	-0.6746		336.943	-0.6666		673.692	-0.7136
0.20777	-0.6746		336.943	-0.6666		673.692	-0.7136
0.20809	-0.6746		336.943	-0.6686		673.692	-0.7136
0.20841	-0.6766		336.943	-0.6656		673.692	-0.7146
0.20873	-0.6756		336.943	-0.6666		673.692	-0.7136
0.20906	-0.6746		336.943	-0.6666		673.692	-0.7126
0.20938	-0.6756		336.943	-0.6666		673.692	-0.7146
0.2097	-0.6756		336.943	-0.6676		673.692	-0.7136
0.21002	-0.6746		336.946	-0.6666		673.692	-0.7116
0.21034	-0.6756		336.946	-0.6656		673.692	-0.7136
0.21066	-0.6746		336.946	-0.6666		673.692	-0.7136
0.21098	-0.6746		336.946	-0.6666		673.692	-0.7136
0.2113	-0.6746		336.946	-0.6676		673.692	-0.7146
0.21162	-0.6756		336.946	-0.6676		673.692	-0.7136
0.21195	-0.6766		336.946	-0.6666		673.692	-0.7146
0.21227	-0.6776		336.946	-0.6686		673.692	-0.7146
0.21259	-0.6756		336.946	-0.6666		673.692	-0.7146
0.21291	-0.6736		336.946	-0.6666		673.692	-0.7146
0.21323	-0.6746		336.949	-0.6666		673.692	-0.7146
0.21355	-0.6746		336.949	-0.6666		673.692	-0.7146
0.21387	-0.6746		336.949	-0.6666		673.692	-0.7136
0.21419	-0.6736		336.949	-0.6686		673.692	-0.7126
0.21452	-0.6736		336.949	-0.6676		673.692	-0.7146
0.21484	-0.6746		336.949	-0.6666		673.692	-0.7136
0.21516	-0.6736		336.949	-0.6676		673.692	-0.7136
0.21548	-0.6746		336.949	-0.6676		673.692	-0.7136
0.2158	-0.6746		336.949	-0.6676		673.692	-0.7146
0.21612	-0.6746		336.949	-0.6676		673.692	-0.7126
0.21644	-0.6756		336.952	-0.6686		673.692	-0.7136
0.21676	-0.6746		336.952	-0.6686		673.692	-0.7116
0.21708	-0.6756		336.952	-0.6676		673.692	-0.7126
0.21741	-0.6736		336.952	-0.6676		673.692	-0.7146
0.21773	-0.6746		336.952	-0.6666		673.692	-0.7126
0.21805	-0.6746		336.952	-0.6676		673.692	-0.7136
0.21837	-0.6746		336.952	-0.6676		673.692	-0.7126
0.21869	-0.6756		336.952	-0.6666		673.692	-0.7136
0.21901	-0.6776		336.952	-0.6676		673.692	-0.7126
0.21933	-0.6776		336.952	-0.6676		673.692	-0.7126
0.21965	-0.6766		336.956	-0.6666		673.692	-0.7136
0.21997	-0.6766		336.956	-0.6676		673.692	-0.7136
0.2203	-0.6776		336.956	-0.6666		673.692	-0.7146
0.22062	-0.6776		336.956	-0.6676		673.692	-0.7146
0.22094	-0.6776		336.956	-0.6666		673.692	-0.7126
0.22126	-0.6736		336.956	-0.6666		673.692	-0.7136
0.22158	-0.6766		336.956	-0.6676		673.692	-0.7126
0.2219	-0.6746		336.956	-0.6666		673.692	-0.7136
0.22222	-0.6746		336.956	-0.6676		673.692	-0.7126
0.22254	-0.6736		336.956	-0.6676		673.692	-0.7126
0.22286	-0.6746		336.959	-0.6666		673.692	-0.7126
0.22319	-0.6736		336.959	-0.6676		673.692	-0.7126
0.22351	-0.6756		336.959	-0.6666		673.692	-0.7136
0.22383	-0.6716		336.959	-0.6676		673.692	-0.7136
0.22415	-0.6736		336.959	-0.6676		673.692	-0.7126
0.22447	-0.6746		336.959	-0.6676		673.692	-0.7136
0.22479	-0.6736		336.959	-0.6676		673.692	-0.7136
0.22511	-0.6736		336.959	-0.6676		673.692	-0.7136
0.22543	-0.6736		336.959	-0.6656		673.692	-0.7146
0.22575	-0.6746		336.959	-0.6666		673.692	-0.7136
0.22608	-0.6736		336.962	-0.6676		673.692	-0.7136
0.2264	-0.6726		336.962	-0.6676		673.692	-0.7136
0.22672	-0.6736		336.962	-0.6666		673.692	-0.7136
0.22704	-0.6726		336.962	-0.6666		673.692	-0.7136
0.22736	-0.6756		336.962	-0.6676		673.692	-0.7146
0.22768	-0.6736		336.962	-0.6666		673.692	-0.7136
0.228	-0.6746		336.962	-0.6676		673.692	-0.7136
0.22832	-0.6736		336.962	-0.6666		673.692	-0.7126
0.22864	-0.6736		336.962	-0.6666		673.692	-0.7136
0.22897	-0.6746		336.962	-0.6666		673.692	-0.7126
0.22929	-0.6746		336.965	-0.6676		673.692	-0.7126
0.22961	-0.6746		336.965	-0.6676		673.692	-0.7126
0.22993	-0.6756		336.965	-0.6666		673.692	-0.7126
0.23025	-0.6756		336.965	-0.6666		673.692	-0.7116
0.23057	-0.6726		336.965	-0.6676		673.692	-0.7136
0.23089	-0.6736		336.965	-0.6686		673.692	-0.7116
0.23121	-0.6746		336.965	-0.6676		673.692	-0.7136
0.23154	-0.6726		336.965	-0.6676		673.692	-0.7136
0.23186	-0.6736		336.965	-0.6676		673.692	-0.7126
0.23218	-0.6736		336.965	-0.6676		673.692	-0.7126
0.2325	-0.6736		336.969	-0.6676		673.724	-0.7136
0.23282	-0.6746		336.969	-0.6676		673.724	-0.7136
0.23314	-0.6726		336.969	-0.6676		673.724	-0.7126
0.23346	-0.6736		336.969	-0.6676		673.724	-0.7136
0.23378	-0.6736		336.969	-0.6686		673.724	-0.7126
0.2341	-0.6726		336.969	-0.6676		673.724	-0.7126
0.23443	-0.6726		336.969	-0.6666		673.724	-0.7136
0.23475	-0.6736		336.969	-0.6666		673.724	-0.7136
0.23507	-0.6746		336.969	-0.6666		673.724	-0.7136
0.23539	-0.6726		336.969	-0.6676		673.724	-0.7136
0.23571	-0.6726		336.972	-0.6666		673.724	-0.7126
0.23603	-0.6746		336.972	-0.6666		673.724	-0.7146
0.23635	-0.6766		336.972	-0.6666		673.724	-0.7136
0.23667	-0.6746		336.972	-0.6676		673.724	-0.7136
0.23699	-0.6736		336.972	-0.6676		673.724	-0.7136
0.23732	-0.6726		336.972	-0.6666		673.724	-0.7136
0.23764	-0.6726		336.972	-0.6656		673.724	-0.7156
0.23796	-0.6736		336.972	-0.6666		673.724	-0.7126
0.23828	-0.6736		336.972	-0.6666		673.724	-0.7136
0.2386	-0.6726		336.972	-0.6666		673.724	-0.7126
0.23892	-0.6726		336.975	-0.6676		673.724	-0.7126
0.23924	-0.6736		336.975	-0.6656		673.724	-0.7136
0.23956	-0.6736		336.975	-0.6666		673.724	-0.7136
0.23988	-0.6736		336.975	-0.6666		673.724	-0.7126
0.24021	-0.6726		336.975	-0.6666		673.724	-0.7146
0.24053	-0.6736		336.975	-0.6676		673.724	-0.7136
0.24085	-0.6726		336.975	-0.6666		673.724	-0.7126
0.24117	-0.6746		336.975	-0.6656		673.724	-0.7126
0.24149	-0.6726		336.975	-0.6666		673.724	-0.7136
0.24181	-0.6726		336.975	-0.6666		673.724	-0.7136
0.24213	-0.6746		336.978	-0.6666		673.724	-0.7126
0.24245	-0.6736		336.978	-0.6666		673.724	-0.7126
0.24277	-0.6726		336.978	-0.6666		673.724	-0.7136
0.2431	-0.6726		336.978	-0.6676		673.724	-0.7126
0.24342	-0.6736		336.978	-0.6676		673.724	-0.7146
0.24374	-0.6736		336.978	-0.6666		673.724	-0.7136
0.24406	-0.6746		336.978	-0.6666		673.724	-0.7126
0.24438	-0.6746		336.978	-0.6676		673.724	-0.7136
0.2447	-0.6746		336.978	-0.6686		673.724	-0.7136
0.24502	-0.6756		336.978	-0.6656		673.724	-0.7136
0.24534	-0.6736		336.981	-0.6666		673.724	-0.7136
0.24566	-0.6716		336.981	-0.6676		673.724	-0.7136
0.24599	-0.6736		336.981	-0.6676		673.724	-0.7146
0.24631	-0.6726		336.981	-0.6676		673.724	-0.7146
0.24663	-0.6736		336.981	-0.6666		673.724	-0.7136
0.24695	-0.6756		336.981	-0.6656		673.724	-0.7126
0.24727	-0.6726		336.981	-0.6676		673.724	-0.7136
0.24759	-0.6756		336.981	-0.6666		673.724	-0.7156
0.24791	-0.6746		336.981	-0.6666		673.724	-0.7136
0.24823	-0.6726		336.981	-0.6656		673.724	-0.7116
0.24855	-0.6726		336.985	-0.6676		673.724	-0.7136
0.24888	-0.6736		336.985	-0.6666		673.724	-0.7116
0.2492	-0.6736		336.985	-0.6666		673.724	-0.7126
0.24952	-0.6726		336.985	-0.6666		673.724	-0.7136
0.24984	-0.6726		336.985	-0.6656		673.724	-0.7136
0.25016	-0.6726		336.985	-0.6676		673.724	-0.7126
0.25048	-0.6726		336.985	-0.6666		673.724	-0.7126
0.2508	-0.6716		336.985	-0.6676		673.724	-0.7136
0.25112	-0.6736		336.985	-0.6676		673.724	-0.7136
0.25145	-0.6746		336.985	-0.6676		673.724	-0.7126
0.25177	-0.6736		336.988	-0.6656		673.724	-0.7126
0.25209	-0.6736		336.988	-0.6686		673.724	-0.7126
0.25241	-0.6736		336.988	-0.6676		673.724	-0.7146
0.25273	-0.6746		336.988	-0.6686		673.724	-0.7136
0.25305	-0.6746		336.988	-0.6676		673.724	-0.7136
0.25337	-0.6756		336.988	-0.6666		673.724	-0.7146
0.25369	-0.6736		336.988	-0.6676		673.724	-0.7126
0.25401	-0.6756		336.988	-0.6666		673.724	-0.7136
0.25434	-0.6756		336.988	-0.6666		673.724	-0.7136
0.25466	-0.6746		336.988	-0.6666		673.724	-0.7136
0.25498	-0.6756		336.991	-0.6676		673.724	-0.7116
0.2553	-0.6736		336.991	-0.6676		673.724	-0.7116
0.25562	-0.6726		336.991	-0.6666		673.724	-0.7146
0.25594	-0.6736		336.991	-0.6656		673.724	-0.7116
0.25626	-0.6726		336.991	-0.6666		673.724	-0.7126
0.25658	-0.6726		336.991	-0.6676		673.724	-0.7116
0.2569	-0.6726		336.991	-0.6676		673.724	-0.7136
0.25723	-0.6736		336.991	-0.6686		673.724	-0.7136
0.25755	-0.6736		336.991	-0.6686		673.724	-0.7136
0.25787	-0.6726		336.991	-0.6676		673.724	-0.7136
0.25819	-0.6746		336.994	-0.6676		673.724	-0.7116
0.25851	-0.6756		336.994	-0.6666		673.724	-0.7136
0.25883	-0.6736		336.994	-0.6666		673.724	-0.7136
0.25915	-0.6726		336.994	-0.6666		673.724	-0.7136
0.25947	-0.6736		336.994	-0.6666		673.724	-0.7126
0.25979	-0.6736		336.994	-0.6676		673.724	-0.7136
0.26012	-0.6726		336.994	-0.6666		673.724	-0.7116
0.26044	-0.6726		336.994	-0.6686		673.724	-0.7126
0.26076	-0.6746		336.994	-0.6666		673.724	-0.7126
0.26108	-0.6716		336.994	-0.6666		673.724	-0.7126
0.2614	-0.6736		336.997	-0.6666		673.724	-0.7136
0.26172	-0.6726		336.997	-0.6666		673.724	-0.7126
0.26204	-0.6736		336.997	-0.6686		673.724	-0.7116
0.26236	-0.6736		336.997	-0.6676		673.724	-0.7136
0.26268	-0.6726		336.997	-0.6676		673.724	-0.7146
0.26301	-0.6716		336.997	-0.6676		673.724	-0.7116
0.26333	-0.6736		336.997	-0.6676		673.724	-0.7136
0.26365	-0.6726		336.997	-0.6666		673.724	-0.7126
0.26397	-0.6736		336.997	-0.6666		673.724	-0.7126
0.26429	-0.6716		336.997	-0.6676		673.724	-0.7126
0.26461	-0.6726		337.001	-0.6676		673.756	-0.7126
0.26493	-0.6716		337.001	-0.6666		673.756	-0.7136
0.26525	-0.6726		337.001	-0.6676		673.756	-0.7136
0.26557	-0.6736		337.001	-0.6676		673.756	-0.7126
0.2659	-0.6726		337.001	-0.6676		673.756	-0.7126
0.26622	-0.6746		337.001	-0.6676		673.756	-0.7126
0.26654	-0.6716		337.001	-0.6676		673.756	-0.7126
0.26686	-0.6736		337.001	-0.6656		673.756	-0.7126
0.26718	-0.6736		337.001	-0.6676		673.756	-0.7126
0.2675	-0.6746		337.001	-0.6676		673.756	-0.7126
0.26782	-0.6736		337.004	-0.6666		673.756	-0.7136
0.26814	-0.6756		337.004	-0.6696		673.756	-0.7126
0.26846	-0.6736		337.004	-0.6666		673.756	-0.7136
0.26879	-0.6736		337.004	-0.6676		673.756	-0.7116
0.26911	-0.6746		337.004	-0.6666		673.756	-0.7136
0.26943	-0.6726		337.004	-0.6666		673.756	-0.7126
0.26975	-0.6726		337.004	-0.6676		673.756	-0.7136
0.27007	-0.6736		337.004	-0.6676		673.756	-0.7136
0.27039	-0.6746		337.004	-0.6666		673.756	-0.7126
0.27071	-0.6726		337.004	-0.6676		673.756	-0.7126
0.27103	-0.6726		337.007	-0.6686		673.756	-0.7136
0.27136	-0.6726		337.007	-0.6676		673.756	-0.7146
0.27168	-0.6726		337.007	-0.6676		673.756	-0.7136
0.272	-0.6736		337.007	-0.6666		673.756	-0.7146
0.27232	-0.6726		337.007	-0.6666		673.756	-0.7146
0.27264	-0.6726		337.007	-0.6666		673.756	-0.7136
0.27296	-0.6736		337.007	-0.6686		673.756	-0.7146
0.27328	-0.6736		337.007	-0.6676		673.756	-0.7136
0.2736	-0.6716		337.007	-0.6676		673.756	-0.7126
0.27392	-0.6746		337.007	-0.6676		673.756	-0.7116
0.27425	-0.6736		337.01	-0.6676		673.756	-0.7136
0.27457	-0.6736		337.01	-0.6686		673.756	-0.7126
0.27489	-0.6716		337.01	-0.6676		673.756	-0.7126
0.27521	-0.6736		337.01	-0.6666		673.756	-0.7136
0.27553	-0.6716		337.01	-0.6666		673.756	-0.7126
0.27585	-0.6736		337.01	-0.6666		673.756	-0.7136
0.27617	-0.6736		337.01	-0.6676		673.756	-0.7136
0.27649	-0.6736		337.01	-0.6666		673.756	-0.7136
0.27681	-0.6726		337.01	-0.6666		673.756	-0.7136
0.27714	-0.6716		337.01	-0.6666		673.756	-0.7136
0.27746	-0.6726		337.013	-0.6676		673.756	-0.7116
0.27778	-0.6716		337.013	-0.6686		673.756	-0.7136
0.2781	-0.6726		337.013	-0.6676		673.756	-0.7136
0.27842	-0.6726		337.013	-0.6656		673.756	-0.7136
0.27874	-0.6736		337.013	-0.6666		673.756	-0.7136
0.27906	-0.6736		337.013	-0.6666		673.756	-0.7136
0.27938	-0.6746		337.013	-0.6666		673.756	-0.7146
0.2797	-0.6746		337.013	-0.6666		673.756	-0.7136
0.28003	-0.6756		337.013	-0.6676		673.756	-0.7146
0.28035	-0.6746		337.013	-0.6676		673.756	-0.7146
0.28067	-0.6736		337.017	-0.6686		673.756	-0.7136
0.28099	-0.6746		337.017	-0.6676		673.756	-0.7126
0.28131	-0.6756		337.017	-0.6686		673.756	-0.7126
0.28163	-0.6716		337.017	-0.6676		673.756	-0.7126
0.28195	-0.6726		337.017	-0.6676		673.756	-0.7136
0.28227	-0.6736		337.017	-0.6666		673.756	-0.7126
0.28259	-0.6736		337.017	-0.6666		673.756	-0.7126
0.28292	-0.6726		337.017	-0.6666		673.756	-0.7146
0.28324	-0.6726		337.017	-0.6676		673.756	-0.7126
0.28356	-0.6716		337.017	-0.6676		673.756	-0.7136
0.28388	-0.6706		337.02	-0.6676		673.756	-0.7126
0.2842	-0.6716		337.02	-0.6676		673.756	-0.7126
0.28452	-0.6716		337.02	-0.6676		673.756	-0.7136
0.28484	-0.6716		337.02	-0.6676		673.756	-0.7146
0.28516	-0.6726		337.02	-0.6676		673.756	-0.7146
0.28548	-0.6726		337.02	-0.6666		673.756	-0.7126
0.28581	-0.6746		337.02	-0.6686		673.756	-0.7126
0.28613	-0.6726		337.02	-0.6676		673.756	-0.7126
0.28645	-0.6716		337.02	-0.6676		673.756	-0.7136
0.28677	-0.6716		337.02	-0.6666		673.756	-0.7126
0.28709	-0.6716		337.023	-0.6676		673.756	-0.7136
0.28741	-0.6746		337.023	-0.6676		673.756	-0.7136
0.28773	-0.6736		337.023	-0.6676		673.756	-0.7136
0.28805	-0.6716		337.023	-0.6686		673.756	-0.7146
0.28838	-0.6716		337.023	-0.6676		673.756	-0.7136
0.2887	-0.6726		337.023	-0.6666		673.756	-0.7126
0.28902	-0.6736		337.023	-0.6676		673.756	-0.7136
0.28934	-0.6716		337.023	-0.6676		673.756	-0.7126
0.28966	-0.6716		337.023	-0.6676		673.756	-0.7136
0.28998	-0.6736		337.023	-0.6676		673.756	-0.7126
0.2903	-0.6746		337.026	-0.6676		673.756	-0.7126
0.29062	-0.6716		337.026	-0.6676		673.756	-0.7136
0.29094	-0.6736		337.026	-0.6666		673.756	-0.7136
0.29127	-0.6736		337.026	-0.6676		673.756	-0.7136
0.29159	-0.6726		337.026	-0.6676		673.756	-0.7126
0.29191	-0.6756		337.026	-0.6666		673.756	-0.7136
0.29223	-0.6716		337.026	-0.6676		673.756	-0.7126
0.29255	-0.6726		337.026	-0.6676		673.756	-0.7116
0.29287	-0.6726		337.026	-0.6666		673.756	-0.7126
0.29319	-0.6726		337.026	-0.6666		673.756	-0.7116
0.29351	-0.6736		337.03	-0.6666		673.756	-0.7136
0.29383	-0.6736		337.03	-0.6666		673.756	-0.7126
0.29416	-0.6726		337.03	-0.6676		673.756	-0.7126
0.29448	-0.6736		337.03	-0.6666		673.756	-0.7136
0.2948	-0.6726		337.03	-0.6676		673.756	-0.7136
0.29512	-0.6726		337.03	-0.6666		673.756	-0.7126
0.29544	-0.6746		337.03	-0.6666		673.756	-0.7136
0.29576	-0.6746		337.03	-0.6666		673.756	-0.7136
0.29608	-0.6716		337.03	-0.6656		673.756	-0.7146
0.2964	-0.6726		337.03	-0.6676		673.756	-0.7136
0.29672	-0.6716		337.033	-0.6676		673.788	-0.7136
0.29705	-0.6726		337.033	-0.6666		673.788	-0.7136
0.29737	-0.6716		337.033	-0.6676		673.788	-0.7136
0.29769	-0.6736		337.033	-0.6676		673.788	-0.7136
0.29801	-0.6726		337.033	-0.6676		673.788	-0.7126
0.29833	-0.6726		337.033	-0.6666		673.788	-0.7136
0.29865	-0.6706		337.033	-0.6676		673.788	-0.7136
0.29897	-0.6716		337.033	-0.6676		673.788	-0.7146
0.29929	-0.6716		337.033	-0.6666		673.788	-0.7126
0.29961	-0.6716		337.033	-0.6666		673.788	-0.7126
0.29994	-0.6716		337.036	-0.6666		673.788	-0.7136
0.30026	-0.6716		337.036	-0.6666		673.788	-0.7126
0.30058	-0.6726		337.036	-0.6666		673.788	-0.7136
0.3009	-0.6726		337.036	-0.6676		673.788	-0.7126
0.30122	-0.6726		337.036	-0.6666		673.788	-0.7136
0.30154	-0.6726		337.036	-0.6666		673.788	-0.7136
0.30186	-0.6726		337.036	-0.6676		673.788	-0.7126
0.30218	-0.6726		337.036	-0.6666		673.788	-0.7126
0.3025	-0.6726		337.036	-0.6676		673.788	-0.7126
0.30283	-0.6726		337.036	-0.6666		673.788	-0.7126
0.30315	-0.6736		337.039	-0.6676		673.788	-0.7126
0.30347	-0.6726		337.039	-0.6676		673.788	-0.7136
0.30379	-0.6726		337.039	-0.6686		673.788	-0.7136
0.30411	-0.6726		337.039	-0.6676		673.788	-0.7126
0.30443	-0.6726		337.039	-0.6666		673.788	-0.7126
0.30475	-0.6736		337.039	-0.6666		673.788	-0.7136
0.30507	-0.6746		337.039	-0.6656		673.788	-0.7126
0.30539	-0.6726		337.039	-0.6666		673.788	-0.7136
0.30572	-0.6736		337.039	-0.6666		673.788	-0.7146
0.30604	-0.6716		337.039	-0.6666		673.788	-0.7146
0.30636	-0.6746		337.042	-0.6676		673.788	-0.7136
0.30668	-0.6736		337.042	-0.6676		673.788	-0.7136
0.307	-0.6726		337.042	-0.6676		673.788	-0.7116
0.30732	-0.6736		337.042	-0.6676		673.788	-0.7136
0.30764	-0.6716		337.042	-0.6686		673.788	-0.7126
0.30796	-0.6716		337.042	-0.6696		673.788	-0.7126
0.30829	-0.6716		337.042	-0.6666		673.788	-0.7136
0.30861	-0.6716		337.042	-0.6666		673.788	-0.7126
0.30893	-0.6706		337.042	-0.6676		673.788	-0.7136
0.30925	-0.6726		337.042	-0.6666		673.788	-0.7126
0.30957	-0.6716		337.046	-0.6686		673.788	-0.7136
0.30989	-0.6706		337.046	-0.6666		673.788	-0.7126
0.31021	-0.6706		337.046	-0.6666		673.788	-0.7136
0.31053	-0.6716		337.046	-0.6676		673.788	-0.7126
0.31085	-0.6716		337.046	-0.6676		673.788	-0.7136
0.31118	-0.6706		337.046	-0.6666		673.788	-0.7136
0.3115	-0.6726		337.046	-0.6676		673.788	-0.7136
0.31182	-0.6726		337.046	-0.6666		673.788	-0.7126
0.31214	-0.6726		337.046	-0.6666		673.788	-0.7126
0.31246	-0.6716		337.046	-0.6666		673.788	-0.7136
0.31278	-0.6716		337.049	-0.6656		673.788	-0.7126
0.3131	-0.6726		337.049	-0.6666		673.788	-0.7136
0.31342	-0.6696		337.049	-0.6676		673.788	-0.7136
0.31374	-0.6706		337.049	-0.6666		673.788	-0.7136
0.31407	-0.6716		337.049	-0.6666		673.788	-0.7136
0.31439	-0.6706		337.049	-0.6666		673.788	-0.7126
0.31471	-0.6706		337.049	-0.6666		673.788	-0.7126
0.31503	-0.6706		337.049	-0.6666		673.788	-0.7136
0.31535	-0.6716		337.049	-0.6666		673.788	-0.7136
0.31567	-0.6696		337.049	-0.6666		673.788	-0.7136
0.31599	-0.6706		337.052	-0.6676		673.788	-0.7126
0.31631	-0.6706		337.052	-0.6676		673.788	-0.7136
0.31663	-0.6716		337.052	-0.6666		673.788	-0.7126
0.31696	-0.6706		337.052	-0.6666		673.788	-0.7136
0.31728	-0.6716		337.052	-0.6666		673.788	-0.7126
0.3176	-0.6706		337.052	-0.6666		673.788	-0.7136
0.31792	-0.6726		337.052	-0.6656		673.788	-0.7116
0.31824	-0.6716		337.052	-0.6666		673.788	-0.7126
0.31856	-0.6706		337.052	-0.6686		673.788	-0.7136
0.31888	-0.6716		337.052	-0.6676		673.788	-0.7126
0.3192	-0.6716		337.055	-0.6676		673.788	-0.7136
0.31952	-0.6716		337.055	-0.6676		673.788	-0.7136
0.31985	-0.6706		337.055	-0.6676		673.788	-0.7126
0.32017	-0.6726		337.055	-0.6676		673.788	-0.7126
0.32049	-0.6706		337.055	-0.6666		673.788	-0.7136
0.32081	-0.6726		337.055	-0.6666		673.788	-0.7126
0.32113	-0.6716		337.055	-0.6686		673.788	-0.7136
0.32145	-0.6716		337.055	-0.6686		673.788	-0.7126
0.32177	-0.6716		337.055	-0.6676		673.788	-0.7126
0.32209	-0.6716		337.055	-0.6676		673.788	-0.7136
0.32241	-0.6696		337.058	-0.6676		673.788	-0.7136
0.32274	-0.6716		337.058	-0.6696		673.788	-0.7126
0.32306	-0.6716		337.058	-0.6686		673.788	-0.7126
0.32338	-0.6716		337.058	-0.6676		673.788	-0.7126
0.3237	-0.6706		337.058	-0.6676		673.788	-0.7136
0.32402	-0.6696		337.058	-0.6676		673.788	-0.7126
0.32434	-0.6706		337.058	-0.6666		673.788	-0.7126
0.32466	-0.6706		337.058	-0.6676		673.788	-0.7136
0.32498	-0.6706		337.058	-0.6676		673.788	-0.7116
0.32531	-0.6706		337.058	-0.6666		673.788	-0.7136
0.32563	-0.6716		337.062	-0.6666		673.788	-0.7126
0.32595	-0.6726		337.062	-0.6676		673.788	-0.7136
0.32627	-0.6696		337.062	-0.6686		673.788	-0.7126
0.32659	-0.6706		337.062	-0.6676		673.788	-0.7116
0.32691	-0.6696		337.062	-0.6686		673.788	-0.7126
0.32723	-0.6706		337.062	-0.6676		673.788	-0.7126
0.32755	-0.6706		337.062	-0.6676		673.788	-0.7136
0.32787	-0.6716		337.062	-0.6666		673.788	-0.7136
0.3282	-0.6716		337.062	-0.6676		673.788	-0.7116
0.32852	-0.6716		337.062	-0.6676		673.788	-0.7126
0.32884	-0.6726		337.065	-0.6676		673.82	-0.7126
0.32916	-0.6696		337.065	-0.6666		673.82	-0.7136
0.32948	-0.6716		337.065	-0.6666		673.82	-0.7116
0.3298	-0.6696		337.065	-0.6666		673.82	-0.7136
0.33012	-0.6706		337.065	-0.6676		673.82	-0.7126
0.33044	-0.6706		337.065	-0.6676		673.82	-0.7126
0.33076	-0.6706		337.065	-0.6656		673.82	-0.7126
0.33109	-0.6706		337.065	-0.6656		673.82	-0.7126
0.33141	-0.6696		337.065	-0.6676		673.82	-0.7126
0.33173	-0.6706		337.065	-0.6666		673.82	-0.7136
0.33205	-0.6706		337.068	-0.6666		673.82	-0.7126
0.33237	-0.6706		337.068	-0.6666		673.82	-0.7126
0.33269	-0.6696		337.068	-0.6666		673.82	-0.7136
0.33301	-0.6696		337.068	-0.6676		673.82	-0.7126
0.33333	-0.6696		337.068	-0.6676		673.82	-0.7126
0.33365	-0.6706		337.068	-0.6666		673.82	-0.7126
0.33398	-0.6696		337.068	-0.6666		673.82	-0.7146
0.3343	-0.6706		337.068	-0.6676		673.82	-0.7126
0.33462	-0.6706		337.068	-0.6666		673.82	-0.7136
0.33494	-0.6696		337.068	-0.6666		673.82	-0.7136
0.33526	-0.6706		337.071	-0.6676		673.82	-0.7136
0.33558	-0.6706		337.071	-0.6676		673.82	-0.7126
0.3359	-0.6686		337.071	-0.6666		673.82	-0.7146
0.33622	-0.6706		337.071	-0.6666		673.82	-0.7136
0.33654	-0.6696		337.071	-0.6676		673.82	-0.7136
0.33687	-0.6716		337.071	-0.6686		673.82	-0.7136
0.33719	-0.6686		337.071	-0.6676		673.82	-0.7136
0.33751	-0.6686		337.071	-0.6666		673.82	-0.7136
0.33783	-0.6706		337.071	-0.6666		673.82	-0.7136
0.33815	-0.6696		337.071	-0.6666		673.82	-0.7136
0.33847	-0.6686		337.075	-0.6666		673.82	-0.7146
0.33879	-0.6696		337.075	-0.6666		673.82	-0.7136
0.33911	-0.6696		337.075	-0.6666		673.82	-0.7136
0.33943	-0.6696		337.075	-0.6676		673.82	-0.7146
0.33976	-0.6696		337.075	-0.6676		673.82	-0.7136
0.34008	-0.6696		337.075	-0.6666		673.82	-0.7146
0.3404	-0.6696		337.075	-0.6676		673.82	-0.7146
0.34072	-0.6686		337.075	-0.6686		673.82	-0.7136
0.34104	-0.6706		337.075	-0.6666		673.82	-0.7116
0.34136	-0.6696		337.075	-0.6676		673.82	-0.7126
0.34168	-0.6696		337.078	-0.6676		673.82	-0.7146
0.342	-0.6706		337.078	-0.6676		673.82	-0.7136
0.34232	-0.6696		337.078	-0.6676		673.82	-0.7136
0.34265	-0.6706		337.078	-0.6666		673.82	-0.7146
0.34297	-0.6696		337.078	-0.6686		673.82	-0.7136
0.34329	-0.6696		337.078	-0.6676		673.82	-0.7136
0.34361	-0.6696		337.078	-0.6686		673.82	-0.7126
0.34393	-0.6696		337.078	-0.6666		673.82	-0.7136
0.34425	-0.6696		337.078	-0.6666		673.82	-0.7146
0.34457	-0.6696		337.078	-0.6666		673.82	-0.7126
0.34489	-0.6706		337.081	-0.6676		673.82	-0.7136
0.34522	-0.6726		337.081	-0.6676		673.82	-0.7136
0.34554	-0.6696		337.081	-0.6676		673.82	-0.7136
0.34586	-0.6706		337.081	-0.6686		673.82	-0.7136
0.34618	-0.6696		337.081	-0.6676		673.82	-0.7136
0.3465	-0.6696		337.081	-0.6666		673.82	-0.7146
0.34682	-0.6706		337.081	-0.6676		673.82	-0.7156
0.34714	-0.6696		337.081	-0.6676		673.82	-0.7126
0.34746	-0.6706		337.081	-0.6666		673.82	-0.7136
0.34778	-0.6706		337.081	-0.6666		673.82	-0.7136
0.34811	-0.6706		337.084	-0.6656		673.82	-0.7116
0.34843	-0.6706		337.084	-0.6666		673.82	-0.7126
0.34875	-0.6706		337.084	-0.6676		673.82	-0.7126
0.34907	-0.6696		337.084	-0.6666		673.82	-0.7126
0.34939	-0.6726		337.084	-0.6666		673.82	-0.7146
0.34971	-0.6696		337.084	-0.6676		673.82	-0.7146
0.35003	-0.6686		337.084	-0.6666		673.82	-0.7136
0.35035	-0.6706		337.084	-0.6666		673.82	-0.7136
0.35067	-0.6696		337.084	-0.6676		673.82	-0.7146
0.351	-0.6696		337.084	-0.6666		673.82	-0.7136
0.35132	-0.6696		337.087	-0.6666		673.82	-0.7136
0.35164	-0.6686		337.087	-0.6656		673.82	-0.7126
0.35196	-0.6696		337.087	-0.6676		673.82	-0.7126
0.35228	-0.6696		337.087	-0.6676		673.82	-0.7146
0.3526	-0.6686		337.087	-0.6666		673.82	-0.7146
0.35292	-0.6706		337.087	-0.6676		673.82	-0.7136
0.35324	-0.6696		337.087	-0.6676		673.82	-0.7146
0.35356	-0.6696		337.087	-0.6676		673.82	-0.7136
0.35389	-0.6696		337.087	-0.6676		673.82	-0.7146
0.35421	-0.6696		337.087	-0.6676		673.82	-0.7136
0.35453	-0.6686		337.091	-0.6666		673.82	-0.7146
0.35485	-0.6696		337.091	-0.6676		673.82	-0.7126
0.35517	-0.6706		337.091	-0.6666		673.82	-0.7136
0.35549	-0.6686		337.091	-0.6676		673.82	-0.7136
0.35581	-0.6706		337.091	-0.6676		673.82	-0.7136
0.35613	-0.6696		337.091	-0.6666		673.82	-0.7146
0.35645	-0.6686		337.091	-0.6676		673.82	-0.7146
0.35678	-0.6706		337.091	-0.6686		673.82	-0.7126
0.3571	-0.6706		337.091	-0.6686		673.82	-0.7136
0.35742	-0.6696		337.091	-0.6676		673.82	-0.7126
0.35774	-0.6696		337.094	-0.6676		673.82	-0.7126
0.35806	-0.6696		337.094	-0.6676		673.82	-0.7126
0.35838	-0.6706		337.094	-0.6666		673.82	-0.7136
0.3587	-0.6706		337.094	-0.6666		673.82	-0.7116
0.35902	-0.6696		337.094	-0.6666		673.82	-0.7136
0.35934	-0.6696		337.094	-0.6676		673.82	-0.7126
0.35967	-0.6696		337.094	-0.6676		673.82	-0.7136
0.35999	-0.6686		337.094	-0.6676		673.82	-0.7136
0.36031	-0.6686		337.094	-0.6676		673.82	-0.7126
0.36063	-0.6706		337.094	-0.6676		673.82	-0.7126
0.36095	-0.6686		337.097	-0.6676		673.852	-0.7136
0.36127	-0.6726		337.097	-0.6666		673.852	-0.7126
0.36159	-0.6696		337.097	-0.6666		673.852	-0.7116
0.36191	-0.6696		337.097	-0.6666		673.852	-0.7136
0.36224	-0.6696		337.097	-0.6656		673.852	-0.7136
0.36256	-0.6716		337.097	-0.6676		673.852	-0.7136
0.36288	-0.6706		337.097	-0.6676		673.852	-0.7136
0.3632	-0.6686		337.097	-0.6666		673.852	-0.7126
0.36352	-0.6696		337.097	-0.6666		673.852	-0.7116
0.36384	-0.6676		337.097	-0.6676		673.852	-0.7126
0.36416	-0.6686		337.1	-0.6676		673.852	-0.7126
0.36448	-0.6696		337.1	-0.6676		673.852	-0.7136
0.3648	-0.6686		337.1	-0.6676		673.852	-0.7146
0.36513	-0.6676		337.1	-0.6676		673.852	-0.7136
0.36545	-0.6686		337.1	-0.6686		673.852	-0.7136
0.36577	-0.6686		337.1	-0.6666		673.852	-0.7116
0.36609	-0.6696		337.1	-0.6676		673.852	-0.7126
0.36641	-0.6696		337.1	-0.6666		673.852	-0.7126
0.36673	-0.6696		337.1	-0.6666		673.852	-0.7136
0.36705	-0.6686		337.1	-0.6666		673.852	-0.7136
0.36737	-0.6696		337.103	-0.6666		673.852	-0.7136
0.36769	-0.6696		337.103	-0.6676		673.852	-0.7126
0.36802	-0.6686		337.103	-0.6676		673.852	-0.7136
0.36834	-0.6686		337.103	-0.6666		673.852	-0.7136
0.36866	-0.6686		337.103	-0.6676		673.852	-0.7136
0.36898	-0.6716		337.103	-0.6676		673.852	-0.7136
0.3693	-0.6676		337.103	-0.6676		673.852	-0.7126
0.36962	-0.6666		337.103	-0.6666		673.852	-0.7126
0.36994	-0.6696		337.103	-0.6666		673.852	-0.7136
0.37026	-0.6686		337.103	-0.6666		673.852	-0.7136
0.37058	-0.6686		337.107	-0.6676		673.852	-0.7126
0.37091	-0.6686		337.107	-0.6676		673.852	-0.7136
0.37123	-0.6686		337.107	-0.6676		673.852	-0.7136
0.37155	-0.6686		337.107	-0.6676		673.852	-0.7126
0.37187	-0.6706		337.107	-0.6676		673.852	-0.7126
0.37219	-0.6676		337.107	-0.6676		673.852	-0.7136
0.37251	-0.6686		337.107	-0.6676		673.852	-0.7136
0.37283	-0.6696		337.107	-0.6666		673.852	-0.7126
0.37315	-0.6706		337.107	-0.6656		673.852	-0.7136
0.37347	-0.6696		337.107	-0.6676		673.852	-0.7136
0.3738	-0.6686		337.11	-0.6676		673.852	-0.7136
0.37412	-0.6686		337.11	-0.6676		673.852	-0.7136
0.37444	-0.6686		337.11	-0.6656		673.852	-0.7136
0.37476	-0.6676		337.11	-0.6666		673.852	-0.7126
0.37508	-0.6686		337.11	-0.6666		673.852	-0.7136
0.3754	-0.6696		337.11	-0.6666		673.852	-0.7126
0.37572	-0.6686		337.11	-0.6676		673.852	-0.7136
0.37604	-0.6686		337.11	-0.6686		673.852	-0.7126
0.37636	-0.6686		337.11	-0.6676		673.852	-0.7126
0.37669	-0.6686		337.11	-0.6676		673.852	-0.7146
0.37701	-0.6696		337.113	-0.6676		673.852	-0.7126
0.37733	-0.6686		337.113	-0.6676		673.852	-0.7116
0.37765	-0.6676		337.113	-0.6666		673.852	-0.7126
0.37797	-0.6676		337.113	-0.6666		673.852	-0.7126
0.37829	-0.6676		337.113	-0.6666		673.852	-0.7126
0.37861	-0.6686		337.113	-0.6676		673.852	-0.7116
0.37893	-0.6696		337.113	-0.6666		673.852	-0.7126
0.37925	-0.6686		337.113	-0.6686		673.852	-0.7126
0.37958	-0.6686		337.113	-0.6676		673.852	-0.7116
0.3799	-0.6686		337.113	-0.6676		673.852	-0.7136
0.38022	-0.6696		337.116	-0.6676		673.852	-0.7136
0.38054	-0.6686		337.116	-0.6676		673.852	-0.7136
0.38086	-0.6686		337.116	-0.6676		673.852	-0.7146
0.38118	-0.6676		337.116	-0.6676		673.852	-0.7136
0.3815	-0.6686		337.116	-0.6666		673.852	-0.7136
0.38182	-0.6676		337.116	-0.6676		673.852	-0.7126
0.38215	-0.6686		337.116	-0.6656		673.852	-0.7136
0.38247	-0.6686		337.116	-0.6666		673.852	-0.7126
0.38279	-0.6686		337.116	-0.6676		673.852	-0.7136
0.38311	-0.6686		337.116	-0.6676		673.852	-0.7126
0.38343	-0.6686		337.119	-0.6666		673.852	-0.7136
0.38375	-0.6686		337.119	-0.6656		673.852	-0.7136
0.38407	-0.6696		337.119	-0.6666		673.852	-0.7136
0.38439	-0.6686		337.119	-0.6666		673.852	-0.7136
0.38471	-0.6686		337.119	-0.6666		673.852	-0.7136
0.38504	-0.6686		337.119	-0.6666		673.852	-0.7136
0.38536	-0.6686		337.119	-0.6676		673.852	-0.7136
0.38568	-0.6686		337.119	-0.6676		673.852	-0.7136
0.386	-0.6676		337.119	-0.6676		673.852	-0.7126
0.38632	-0.6686		337.119	-0.6676		673.852	-0.7126
0.38664	-0.6676		337.123	-0.6666		673.852	-0.7126
0.38696	-0.6676		337.123	-0.6666		673.852	-0.7126
0.38728	-0.6676		337.123	-0.6666		673.852	-0.7136
0.3876	-0.6686		337.123	-0.6686		673.852	-0.7146
0.38793	-0.6686		337.123	-0.6696		673.852	-0.7126
0.38825	-0.6686		337.123	-0.6676		673.852	-0.7126
0.38857	-0.6686		337.123	-0.6676		673.852	-0.7136
0.38889	-0.6676		337.123	-0.6656		673.852	-0.7136
0.38921	-0.6676		337.123	-0.6666		673.852	-0.7126
0.38953	-0.6666		337.123	-0.6686		673.852	-0.7126
0.38985	-0.6676		337.126	-0.6676		673.852	-0.7126
0.39017	-0.6676		337.126	-0.6676		673.852	-0.7126
0.39049	-0.6686		337.126	-0.6676		673.852	-0.7136
0.39082	-0.6676		337.126	-0.6686		673.852	-0.7136
0.39114	-0.6686		337.126	-0.6676		673.852	-0.7136
0.39146	-0.6676		337.126	-0.6666		673.852	-0.7126
0.39178	-0.6686		337.126	-0.6666		673.852	-0.7136
0.3921	-0.6696		337.126	-0.6666		673.852	-0.7136
0.39242	-0.6686		337.126	-0.6666		673.852	-0.7136
0.39274	-0.6676		337.126	-0.6656		673.852	-0.7146
0.39306	-0.6686		337.129	-0.6666		673.884	-0.7136
0.39338	-0.6676		337.129	-0.6666		673.884	-0.7136
0.39371	-0.6676		337.129	-0.6656		673.884	-0.7136
0.39403	-0.6676		337.129	-0.6676		673.884	-0.7146
0.39435	-0.6686		337.129	-0.6666		673.884	-0.7146
0.39467	-0.6676		337.129	-0.6676		673.884	-0.7136
0.39499	-0.6686		337.129	-0.6676		673.884	-0.7116
0.39531	-0.6686		337.129	-0.6666		673.884	-0.7136
0.39563	-0.6676		337.129	-0.6666		673.884	-0.7116
0.39595	-0.6686		337.129	-0.6666		673.884	-0.7136
0.39627	-0.6676		337.132	-0.6676		673.884	-0.7126
0.3966	-0.6676		337.132	-0.6686		673.884	-0.7136
0.39692	-0.6686		337.132	-0.6666		673.884	-0.7136
0.39724	-0.6676		337.132	-0.6676		673.884	-0.7136
0.39756	-0.6676		337.132	-0.6676		673.884	-0.7126
0.39788	-0.6676		337.132	-0.6676		673.884	-0.7136
0.3982	-0.6676		337.132	-0.6676		673.884	-0.7136
0.39852	-0.6676		337.132	-0.6676		673.884	-0.7126
0.39884	-0.6686		337.132	-0.6676		673.884	-0.7126
0.39917	-0.6676		337.132	-0.6666		673.884	-0.7136
0.39949	-0.6686		337.136	-0.6676		673.884	-0.7136
0.39981	-0.6696		337.136	-0.6676		673.884	-0.7136
0.40013	-0.6696		337.136	-0.6676		673.884	-0.7146
0.40045	-0.6676		337.136	-0.6676		673.884	-0.7126
0.40077	-0.6676		337.136	-0.6676		673.884	-0.7126
0.40109	-0.6686		337.136	-0.6666		673.884	-0.7126
0.40141	-0.6676		337.136	-0.6666		673.884	-0.7126
0.40173	-0.6666		337.136	-0.6666		673.884	-0.7126
0.40206	-0.6676		337.136	-0.6676		673.884	-0.7146
0.40238	-0.6676		337.136	-0.6676		673.884	-0.7146
0.4027	-0.6686		337.139	-0.6676		673.884	-0.7136
0.40302	-0.6686		337.139	-0.6666		673.884	-0.7136
0.40334	-0.6686		337.139	-0.6676		673.884	-0.7136
0.40366	-0.6676		337.139	-0.6666		673.884	-0.7136
0.40398	-0.6676		337.139	-0.6666		673.884	-0.7136
0.4043	-0.6686		337.139	-0.6676		673.884	-0.7136
0.40462	-0.6666		337.139	-0.6676		673.884	-0.7126
0.40495	-0.6666		337.139	-0.6666		673.884	-0.7146
0.40527	-0.6686		337.139	-0.6666		673.884	-0.7146
0.40559	-0.6676		337.139	-0.6676		673.884	-0.7136
0.40591	-0.6676		337.142	-0.6676		673.884	-0.7136
0.40623	-0.6676		337.142	-0.6666		673.884	-0.7136
0.40655	-0.6676		337.142	-0.6676		673.884	-0.7116
0.40687	-0.6676		337.142	-0.6676		673.884	-0.7146
0.40719	-0.6666		337.142	-0.6686		673.884	-0.7126
0.40751	-0.6676		337.142	-0.6666		673.884	-0.7136
0.40784	-0.6676		337.142	-0.6666		673.884	-0.7136
0.40816	-0.6676		337.142	-0.6676		673.884	-0.7136
0.40848	-0.6666		337.142	-0.6666		673.884	-0.7146
0.4088	-0.6676		337.142	-0.6676		673.884	-0.7136
0.40912	-0.6676		337.145	-0.6666		673.884	-0.7136
0.40944	-0.6676		337.145	-0.6666		673.884	-0.7156
0.40976	-0.6676		337.145	-0.6676		673.884	-0.7136
0.41008	-0.6676		337.145	-0.6676		673.884	-0.7136
0.4104	-0.6676		337.145	-0.6676		673.884	-0.7136
0.41073	-0.6676		337.145	-0.6676		673.884	-0.7136
0.41105	-0.6676		337.145	-0.6686		673.884	-0.7136
0.41137	-0.6666		337.145	-0.6696		673.884	-0.7136
0.41169	-0.6666		337.145	-0.6696		673.884	-0.7136
0.41201	-0.6676		337.145	-0.6676		673.884	-0.7126
0.41233	-0.6666		337.148	-0.6676		673.884	-0.7136
0.41265	-0.6666		337.148	-0.6676		673.884	-0.7126
0.41297	-0.6686		337.148	-0.6676		673.884	-0.7126
0.41329	-0.6676		337.148	-0.6666		673.884	-0.7126
0.41362	-0.6676		337.148	-0.6666		673.884	-0.7126
0.41394	-0.6676		337.148	-0.6676		673.884	-0.7136
0.41426	-0.6686		337.148	-0.6666		673.884	-0.7126
0.41458	-0.6676		337.148	-0.6666		673.884	-0.7136
0.4149	-0.6676		337.148	-0.6676		673.884	-0.7126
0.41522	-0.6676		337.148	-0.6676		673.884	-0.7136
0.41554	-0.6696		337.152	-0.6666		673.884	-0.7126
0.41586	-0.6666		337.152	-0.6676		673.884	-0.7126
0.41618	-0.6666		337.152	-0.6666		673.884	-0.7146
0.41651	-0.6686		337.152	-0.6676		673.884	-0.7136
0.41683	-0.6676		337.152	-0.6676		673.884	-0.7136
0.41715	-0.6666		337.152	-0.6676		673.884	-0.7136
0.41747	-0.6686		337.152	-0.6676		673.884	-0.7126
0.41779	-0.6656		337.152	-0.6686		673.884	-0.7126
0.41811	-0.6656		337.152	-0.6676		673.884	-0.7136
0.41843	-0.6676		337.152	-0.6666		673.884	-0.7136
0.41875	-0.6676		337.155	-0.6686		673.884	-0.7126
0.41908	-0.6696		337.155	-0.6676		673.884	-0.7126
0.4194	-0.6676		337.155	-0.6676		673.884	-0.7136
0.41972	-0.6676		337.155	-0.6686		673.884	-0.7136
0.42004	-0.6676		337.155	-0.6676		673.884	-0.7136
0.42036	-0.6666		337.155	-0.6676		673.884	-0.7136
0.42068	-0.6666		337.155	-0.6676		673.884	-0.7136
0.421	-0.6676		337.155	-0.6676		673.884	-0.7136
0.42132	-0.6666		337.155	-0.6676		673.884	-0.7126
0.42164	-0.6676		337.155	-0.6676		673.884	-0.7116
0.42197	-0.6656		337.158	-0.6676		673.884	-0.7136
0.42229	-0.6676		337.158	-0.6676		673.884	-0.7116
0.42261	-0.6676		337.158	-0.6666		673.884	-0.7126
0.42293	-0.6676		337.158	-0.6656		673.884	-0.7136
0.42325	-0.6666		337.158	-0.6676		673.884	-0.7126
0.42357	-0.6666		337.158	-0.6676		673.884	-0.7126
0.42389	-0.6686		337.158	-0.6676		673.884	-0.7136
0.42421	-0.6656		337.158	-0.6666		673.884	-0.7126
0.42453	-0.6666		337.158	-0.6666		673.884	-0.7126
0.42486	-0.6696		337.158	-0.6676		673.884	-0.7126
0.42518	-0.6676		337.161	-0.6676		673.916	-0.7136
0.4255	-0.6676		337.161	-0.6676		673.916	-0.7136
0.42582	-0.6656		337.161	-0.6666		673.916	-0.7136
0.42614	-0.6666		337.161	-0.6666		673.916	-0.7146
0.42646	-0.6666		337.161	-0.6666		673.916	-0.7126
0.42678	-0.6676		337.161	-0.6676		673.916	-0.7136
0.4271	-0.6666		337.161	-0.6666		673.916	-0.7136
0.42742	-0.6666		337.161	-0.6676		673.916	-0.7136
0.42775	-0.6686		337.161	-0.6666		673.916	-0.7126
0.42807	-0.6666		337.161	-0.6666		673.916	-0.7136
0.42839	-0.6676		337.164	-0.6666		673.916	-0.7136
0.42871	-0.6676		337.164	-0.6666		673.916	-0.7136
0.42903	-0.6676		337.164	-0.6666		673.916	-0.7126
0.42935	-0.6666		337.164	-0.6666		673.916	-0.7136
0.42967	-0.6676		337.164	-0.6666		673.916	-0.7136
0.42999	-0.6676		337.164	-0.6676		673.916	-0.7136
0.43031	-0.6676		337.164	-0.6676		673.916	-0.7126
0.43064	-0.6686		337.164	-0.6676		673.916	-0.7136
0.43096	-0.6676		337.164	-0.6676		673.916	-0.7136
0.43128	-0.6666		337.164	-0.6676		673.916	-0.7136
0.4316	-0.6676		337.168	-0.6676		673.916	-0.7146
0.43192	-0.6676		337.168	-0.6676		673.916	-0.7136
0.43224	-0.6666		337.168	-0.6686		673.916	-0.7136
0.43256	-0.6666		337.168	-0.6666		673.916	-0.7136
0.43288	-0.6676		337.168	-0.6666		673.916	-0.7136
0.4332	-0.6666		337.168	-0.6676		673.916	-0.7136
0.43353	-0.6686		337.168	-0.6676		673.916	-0.7136
0.43385	-0.6676		337.168	-0.6686		673.916	-0.7126
0.43417	-0.6676		337.168	-0.6676		673.916	-0.7136
0.43449	-0.6666		337.168	-0.6686		673.916	-0.7136
0.43481	-0.6676		337.171	-0.6676		673.916	-0.7126
0.43513	-0.6676		337.171	-0.6676		673.916	-0.7116
0.43545	-0.6666		337.171	-0.6686		673.916	-0.7126
0.43577	-0.6656		337.171	-0.6676		673.916	-0.7126
0.4361	-0.6666		337.171	-0.6666		673.916	-0.7126
0.43642	-0.6676		337.171	-0.6686		673.916	-0.7126
0.43674	-0.6666		337.171	-0.6666		673.916	-0.7136
0.43706	-0.6666		337.171	-0.6676		673.916	-0.7136
0.43738	-0.6676		337.171	-0.6676		673.916	-0.7136
0.4377	-0.6686		337.171	-0.6676		673.916	-0.7136
0.43802	-0.6666		337.174	-0.6676		673.916	-0.7146
0.43834	-0.6656		337.174	-0.6676		673.916	-0.7136
0.43866	-0.6666		337.174	-0.6666		673.916	-0.7136
0.43899	-0.6666		337.174	-0.6666		673.916	-0.7136
0.43931	-0.6666		337.174	-0.6676		673.916	-0.7146
0.43963	-0.6666		337.174	-0.6666		673.916	-0.7136
0.43995	-0.6686		337.174	-0.6666		673.916	-0.7146
0.44027	-0.6656		337.174	-0.6666		673.916	-0.7146
0.44059	-0.6676		337.174	-0.6666		673.916	-0.7136
0.44091	-0.6686		337.174	-0.6666		673.916	-0.7136
0.44123	-0.6666		337.177	-0.6676		673.916	-0.7136
0.44155	-0.6676		337.177	-0.6676		673.916	-0.7136
0.44188	-0.6676		337.177	-0.6676		673.916	-0.7146
0.4422	-0.6656		337.177	-0.6666		673.916	-0.7146
0.44252	-0.6676		337.177	-0.6666		673.916	-0.7146
0.44284	-0.6676		337.177	-0.6666		673.916	-0.7156
0.44316	-0.6666		337.177	-0.6676		673.916	-0.7146
0.44348	-0.6666		337.177	-0.6676		673.916	-0.7146
0.4438	-0.6666		337.177	-0.6676		673.916	-0.7156
0.44412	-0.6656		337.177	-0.6666		673.916	-0.7146
0.44444	-0.6666		337.18	-0.6686		673.916	-0.7146
0.44477	-0.6656		337.18	-0.6676		673.916	-0.7136
0.44509	-0.6676		337.18	-0.6666		673.916	-0.7136
0.44541	-0.6676		337.18	-0.6666		673.916	-0.7126
0.44573	-0.6666		337.18	-0.6676		673.916	-0.7126
0.44605	-0.6676		337.18	-0.6676		673.916	-0.7136
0.44637	-0.6656		337.18	-0.6676		673.916	-0.7136
0.44669	-0.6656		337.18	-0.6666		673.916	-0.7136
0.44701	-0.6666		337.18	-0.6666		673.916	-0.7136
0.44733	-0.6676		337.18	-0.6676		673.916	-0.7136
0.44766	-0.6656		337.184	-0.6666		673.916	-0.7126
0.44798	-0.6666		337.184	-0.6676		673.916	-0.7126
0.4483	-0.6676		337.184	-0.6666		673.916	-0.7136
0.44862	-0.6656		337.184	-0.6666		673.916	-0.7146
0.44894	-0.6676		337.184	-0.6666		673.916	-0.7126
0.44926	-0.6666		337.184	-0.6676		673.916	-0.7136
0.44958	-0.6686		337.184	-0.6676		673.916	-0.7126
0.4499	-0.6666		337.184	-0.6676		673.916	-0.7126
0.45022	-0.6676		337.184	-0.6686		673.916	-0.7126
0.45055	-0.6666		337.184	-0.6676		673.916	-0.7126
0.45087	-0.6686		337.187	-0.6676		673.916	-0.7126
0.45119	-0.6676		337.187	-0.6676		673.916	-0.7136
0.45151	-0.6676		337.187	-0.6666		673.916	-0.7146
0.45183	-0.6676		337.187	-0.6666		673.916	-0.7126
0.45215	-0.6676		337.187	-0.6676		673.916	-0.7136
0.45247	-0.6666		337.187	-0.6676		673.916	-0.7126
0.45279	-0.6666		337.187	-0.6666		673.916	-0.7126
0.45311	-0.6676		337.187	-0.6676		673.916	-0.7136
0.45344	-0.6666		337.187	-0.6676		673.916	-0.7146
0.45376	-0.6666		337.187	-0.6666		673.916	-0.7126
0.45408	-0.6676		337.19	-0.6676		673.916	-0.7126
0.4544	-0.6656		337.19	-0.6666		673.916	-0.7126
0.45472	-0.6666		337.19	-0.6666		673.916	-0.7136
0.45504	-0.6666		337.19	-0.6666		673.916	-0.7136
0.45536	-0.6656		337.19	-0.6676		673.916	-0.7126
0.45568	-0.6656		337.19	-0.6676		673.916	-0.7136
0.45601	-0.6666		337.19	-0.6676		673.916	-0.7136
0.45633	-0.6666		337.19	-0.6676		673.916	-0.7136
0.45665	-0.6676		337.19	-0.6676		673.916	-0.7126
0.45697	-0.6646		337.19	-0.6676		673.916	-0.7136
0.45729	-0.6676		337.193	-0.6676		673.949	-0.7136
0.45761	-0.6656		337.193	-0.6676		673.949	-0.7136
0.45793	-0.6676		337.193	-0.6676		673.949	-0.7136
0.45825	-0.6656		337.193	-0.6676		673.949	-0.7146
0.45857	-0.6656		337.193	-0.6666		673.949	-0.7136
0.4589	-0.6676		337.193	-0.6676		673.949	-0.7136
0.45922	-0.6666		337.193	-0.6686		673.949	-0.7136
0.45954	-0.6656		337.193	-0.6676		673.949	-0.7136
0.45986	-0.6656		337.193	-0.6676		673.949	-0.7136
0.46018	-0.6666		337.193	-0.6676		673.949	-0.7146
0.4605	-0.6676		337.197	-0.6686		673.949	-0.7136
0.46082	-0.6666		337.197	-0.6676		673.949	-0.7146
0.46114	-0.6666		337.197	-0.6676		673.949	-0.7136
0.46146	-0.6676		337.197	-0.6666		673.949	-0.7136
0.46179	-0.6666		337.197	-0.6676		673.949	-0.7136
0.46211	-0.6666		337.197	-0.6676		673.949	-0.7136
0.46243	-0.6656		337.197	-0.6676		673.949	-0.7146
0.46275	-0.6666		337.197	-0.6676		673.949	-0.7136
0.46307	-0.6666		337.197	-0.6676		673.949	-0.7146
0.46339	-0.6666		337.197	-0.6666		673.949	-0.7126
0.46371	-0.6646		337.2	-0.6676		673.949	-0.7136
0.46403	-0.6676		337.2	-0.6676		673.949	-0.7136
0.46435	-0.6666		337.2	-0.6676		673.949	-0.7146
0.46468	-0.6666		337.2	-0.6676		673.949	-0.7146
0.465	-0.6666		337.2	-0.6686		673.949	-0.7136
0.46532	-0.6666		337.2	-0.6666		673.949	-0.7136
0.46564	-0.6676		337.2	-0.6676		673.949	-0.7136
0.46596	-0.6666		337.2	-0.6686		673.949	-0.7146
0.46628	-0.6656		337.2	-0.6676		673.949	-0.7136
0.4666	-0.6676		337.2	-0.6676		673.949	-0.7136
0.46692	-0.6666		337.203	-0.6676		673.949	-0.7146
0.46724	-0.6656		337.203	-0.6666		673.949	-0.7146
0.46757	-0.6676		337.203	-0.6666		673.949	-0.7146
0.46789	-0.6676		337.203	-0.6676		673.949	-0.7136
0.46821	-0.6666		337.203	-0.6676		673.949	-0.7136
0.46853	-0.6676		337.203	-0.6686		673.949	-0.7146
0.46885	-0.6656		337.203	-0.6686		673.949	-0.7126
0.46917	-0.6676		337.203	-0.6676		673.949	-0.7136
0.46949	-0.6656		337.203	-0.6666		673.949	-0.7136
0.46981	-0.6676		337.203	-0.6666		673.949	-0.7126
0.47013	-0.6656		337.206	-0.6666		673.949	-0.7146
0.47046	-0.6666		337.206	-0.6666		673.949	-0.7136
0.47078	-0.6666		337.206	-0.6666		673.949	-0.7136
0.4711	-0.6666		337.206	-0.6676		673.949	-0.7146
0.47142	-0.6656		337.206	-0.6666		673.949	-0.7146
0.47174	-0.6666		337.206	-0.6666		673.949	-0.7136
0.47206	-0.6656		337.206	-0.6666		673.949	-0.7126
0.47238	-0.6666		337.206	-0.6676		673.949	-0.7126
0.4727	-0.6666		337.206	-0.6676		673.949	-0.7136
0.47303	-0.6676		337.206	-0.6676		673.949	-0.7136
0.47335	-0.6666		337.209	-0.6676		673.949	-0.7126
0.47367	-0.6656		337.209	-0.6676		673.949	-0.7136
0.47399	-0.6656		337.209	-0.6676		673.949	-0.7136
0.47431	-0.6666		337.209	-0.6666		673.949	-0.7136
0.47463	-0.6666		337.209	-0.6676		673.949	-0.7136
0.47495	-0.6666		337.209	-0.6676		673.949	-0.7136
0.47527	-0.6666		337.209	-0.6676		673.949	-0.7126
0.47559	-0.6656		337.209	-0.6666		673.949	-0.7136
0.47592	-0.6656		337.209	-0.6666		673.949	-0.7126
0.47624	-0.6666		337.209	-0.6676		673.949	-0.7126
0.47656	-0.6666		337.213	-0.6676		673.949	-0.7136
0.47688	-0.6656		337.213	-0.6676		673.949	-0.7136
0.4772	-0.6676		337.213	-0.6676		673.949	-0.7136
0.47752	-0.6676		337.213	-0.6686		673.949	-0.7146
0.47784	-0.6676		337.213	-0.6676		673.949	-0.7126
0.47816	-0.6656		337.213	-0.6676		673.949	-0.7126
0.47848	-0.6656		337.213	-0.6676		673.949	-0.7136
0.47881	-0.6666		337.213	-0.6676		673.949	-0.7136
0.47913	-0.6676		337.213	-0.6686		673.949	-0.7136
0.47945	-0.6666		337.213	-0.6666		673.949	-0.7136
0.47977	-0.6666		337.216	-0.6686		673.949	-0.7136
0.48009	-0.6666		337.216	-0.6676		673.949	-0.7146
0.48041	-0.6666		337.216	-0.6686		673.949	-0.7126
0.48073	-0.6676		337.216	-0.6676		673.949	-0.7136
0.48105	-0.6666		337.216	-0.6686		673.949	-0.7136
0.48137	-0.6666		337.216	-0.6676		673.949	-0.7126
0.4817	-0.6676		337.216	-0.6676		673.949	-0.7126
0.48202	-0.6656		337.216	-0.6666		673.949	-0.7136
0.48234	-0.6686		337.216	-0.6676		673.949	-0.7136
0.48266	-0.6666		337.216	-0.6686		673.949	-0.7156
0.48298	-0.6666		337.219	-0.6676		673.949	-0.7136
0.4833	-0.6666		337.219	-0.6676		673.949	-0.7136
0.48362	-0.6666		337.219	-0.6676		673.949	-0.7136
0.48394	-0.6656		337.219	-0.6676		673.949	-0.7146
0.48426	-0.6656		337.219	-0.6666		673.949	-0.7136
0.48459	-0.6666		337.219	-0.6666		673.949	-0.7126
0.48491	-0.6666		337.219	-0.6676		673.949	-0.7126
0.48523	-0.6666		337.219	-0.6676		673.949	-0.7126
0.48555	-0.6666		337.219	-0.6666		673.949	-0.7126
0.48587	-0.6666		337.219	-0.6686		673.949	-0.7136
0.48619	-0.6666		337.222	-0.6676		673.949	-0.7126
0.48651	-0.6666		337.222	-0.6676		673.949	-0.7136
0.48683	-0.6676		337.222	-0.6676		673.949	-0.7136
0.48715	-0.6656		337.222	-0.6676		673.949	-0.7116
0.48748	-0.6656		337.222	-0.6676		673.949	-0.7136
0.4878	-0.6686		337.222	-0.6686		673.949	-0.7126
0.48812	-0.6656		337.222	-0.6676		673.949	-0.7136
0.48844	-0.6666		337.222	-0.6666		673.949	-0.7136
0.48876	-0.6666		337.222	-0.6676		673.949	-0.7126
0.48908	-0.6656		337.222	-0.6676		673.949	-0.7136
0.4894	-0.6666		337.225	-0.6676		673.981	-0.7126
0.48972	-0.6666		337.225	-0.6696		673.981	-0.7136
0.49004	-0.6656		337.225	-0.6676		673.981	-0.7136
0.49037	-0.6656		337.225	-0.6676		673.981	-0.7126
0.49069	-0.6676		337.225	-0.6686		673.981	-0.7146
0.49101	-0.6676		337.225	-0.6686		673.981	-0.7146
0.49133	-0.6666		337.225	-0.6686		673.981	-0.7136
0.49165	-0.6686		337.225	-0.6686		673.981	-0.7146
0.49197	-0.6666		337.225	-0.6676		673.981	-0.7136
0.49229	-0.6686		337.225	-0.6676		673.981	-0.7146
0.49261	-0.6656		337.229	-0.6676		673.981	-0.7136
0.49294	-0.6656		337.229	-0.6686		673.981	-0.7146
0.49326	-0.6666		337.229	-0.6686		673.981	-0.7156
0.49358	-0.6646		337.229	-0.6666		673.981	-0.7136
0.4939	-0.6686		337.229	-0.6686		673.981	-0.7136
0.49422	-0.6686		337.229	-0.6676		673.981	-0.7136
0.49454	-0.6656		337.229	-0.6666		673.981	-0.7126
0.49486	-0.6656		337.229	-0.6676		673.981	-0.7136
0.49518	-0.6636		337.229	-0.6676		673.981	-0.7126
0.4955	-0.6656		337.229	-0.6676		673.981	-0.7136
0.49583	-0.6656		337.232	-0.6676		673.981	-0.7136
0.49615	-0.6666		337.232	-0.6676		673.981	-0.7136
0.49647	-0.6666		337.232	-0.6666		673.981	-0.7126
0.49679	-0.6646		337.232	-0.6666		673.981	-0.7136
0.49711	-0.6676		337.232	-0.6666		673.981	-0.7136
0.49743	-0.6656		337.232	-0.6666		673.981	-0.7126
0.49775	-0.6666		337.232	-0.6686		673.981	-0.7126
0.49807	-0.6666		337.232	-0.6686		673.981	-0.7136
0.49839	-0.6656		337.232	-0.6676		673.981	-0.7136
0.49872	-0.6666		337.232	-0.6676		673.981	-0.7126
0.49904	-0.6656		337.235	-0.6686		673.981	-0.7126
0.49936	-0.6676		337.235	-0.6676		673.981	-0.7136
0.49968	-0.6676		337.235	-0.6666		673.981	-0.7136
0.5	-0.6656		337.235	-0.6676		673.981	-0.7126
0.50032	-0.6676		337.235	-0.6686		673.981	-0.7136
0.50064	-0.6656		337.235	-0.6676		673.981	-0.7126
0.50096	-0.6656		337.235	-0.6686		673.981	-0.7136
0.50128	-0.6656		337.235	-0.6666		673.981	-0.7126
0.50161	-0.6656		337.235	-0.6666		673.981	-0.7136
0.50193	-0.6666		337.235	-0.6666		673.981	-0.7146
0.50225	-0.6666		337.238	-0.6676		673.981	-0.7136
0.50257	-0.6656		337.238	-0.6676		673.981	-0.7146
0.50289	-0.6656		337.238	-0.6676		673.981	-0.7146
0.50321	-0.6656		337.238	-0.6676		673.981	-0.7136
0.50353	-0.6666		337.238	-0.6676		673.981	-0.7146
0.50385	-0.6666		337.238	-0.6676		673.981	-0.7146
0.50417	-0.6666		337.238	-0.6676		673.981	-0.7136
0.5045	-0.6666		337.238	-0.6666		673.981	-0.7116
0.50482	-0.6686		337.238	-0.6676		673.981	-0.7136
0.50514	-0.6666		337.238	-0.6666		673.981	-0.7126
0.50546	-0.6686		337.241	-0.6676		673.981	-0.7126
0.50578	-0.6676		337.241	-0.6666		673.981	-0.7126
0.5061	-0.6666		337.241	-0.6676		673.981	-0.7116
0.50642	-0.6656		337.241	-0.6666		673.981	-0.7136
0.50674	-0.6666		337.241	-0.6666		673.981	-0.7136
0.50706	-0.6646		337.241	-0.6676		673.981	-0.7136
0.50739	-0.6666		337.241	-0.6676		673.981	-0.7126
0.50771	-0.6656		337.241	-0.6676		673.981	-0.7126
0.50803	-0.6656		337.241	-0.6666		673.981	-0.7146
0.50835	-0.6666		337.241	-0.6686		673.981	-0.7126
0.50867	-0.6646		337.245	-0.6666		673.981	-0.7126
0.50899	-0.6666		337.245	-0.6676		673.981	-0.7146
0.50931	-0.6656		337.245	-0.6666		673.981	-0.7126
0.50963	-0.6676		337.245	-0.6676		673.981	-0.7136
0.50996	-0.6666		337.245	-0.6676		673.981	-0.7136
0.51028	-0.6656		337.245	-0.6666		673.981	-0.7126
0.5106	-0.6666		337.245	-0.6666		673.981	-0.7136
0.51092	-0.6666		337.245	-0.6666		673.981	-0.7126
0.51124	-0.6666		337.245	-0.6676		673.981	-0.7126
0.51156	-0.6676		337.245	-0.6676		673.981	-0.7136
0.51188	-0.6676		337.248	-0.6676		673.981	-0.7126
0.5122	-0.6686		337.248	-0.6676		673.981	-0.7136
0.51252	-0.6676		337.248	-0.6676		673.981	-0.7136
0.51285	-0.6656		337.248	-0.6676		673.981	-0.7136
0.51317	-0.6666		337.248	-0.6666		673.981	-0.7146
0.51349	-0.6656		337.248	-0.6686		673.981	-0.7136
0.51381	-0.6656		337.248	-0.6686		673.981	-0.7146
0.51413	-0.6656		337.248	-0.6676		673.981	-0.7136
0.51445	-0.6666		337.248	-0.6666		673.981	-0.7146
0.51477	-0.6686		337.248	-0.6666		673.981	-0.7126
0.51509	-0.6666		337.251	-0.6676		673.981	-0.7136
0.51541	-0.6656		337.251	-0.6676		673.981	-0.7136
0.51574	-0.6666		337.251	-0.6686		673.981	-0.7126
0.51606	-0.6646		337.251	-0.6676		673.981	-0.7136
0.51638	-0.6666		337.251	-0.6676		673.981	-0.7136
0.5167	-0.6656		337.251	-0.6666		673.981	-0.7136
0.51702	-0.6666		337.251	-0.6686		673.981	-0.7136
0.51734	-0.6656		337.251	-0.6686		673.981	-0.7136
0.51766	-0.6666		337.251	-0.6666		673.981	-0.7146
0.51798	-0.6656		337.251	-0.6676		673.981	-0.7146
0.5183	-0.6656		337.254	-0.6676		673.981	-0.7136
0.51863	-0.6656		337.254	-0.6676		673.981	-0.7136
0.51895	-0.6656		337.254	-0.6686		673.981	-0.7146
0.51927	-0.6656		337.254	-0.6676		673.981	-0.7136
0.51959	-0.6656		337.254	-0.6686		673.981	-0.7136
0.51991	-0.6666		337.254	-0.6676		673.981	-0.7136
0.52023	-0.6656		337.254	-0.6676		673.981	-0.7126
0.52055	-0.6656		337.254	-0.6666		673.981	-0.7126
0.52087	-0.6666		337.254	-0.6666		673.981	-0.7136
0.52119	-0.6656		337.254	-0.6676		673.981	-0.7126
0.52152	-0.6656		337.258	-0.6676		674.013	-0.7146
0.52184	-0.6656		337.258	-0.6686		674.013	-0.7146
0.52216	-0.6656		337.258	-0.6676		674.013	-0.7126
0.52248	-0.6666		337.258	-0.6666		674.013	-0.7126
0.5228	-0.6646		337.258	-0.6676		674.013	-0.7126
0.52312	-0.6656		337.258	-0.6686		674.013	-0.7136
0.52344	-0.6656		337.258	-0.6686		674.013	-0.7156
0.52376	-0.6656		337.258	-0.6666		674.013	-0.7126
0.52408	-0.6646		337.258	-0.6676		674.013	-0.7116
0.52441	-0.6656		337.258	-0.6676		674.013	-0.7136
0.52473	-0.6656		337.261	-0.6686		674.013	-0.7136
0.52505	-0.6656		337.261	-0.6686		674.013	-0.7126
0.52537	-0.6656		337.261	-0.6676		674.013	-0.7136
0.52569	-0.6656		337.261	-0.6666		674.013	-0.7136
0.52601	-0.6666		337.261	-0.6666		674.013	-0.7136
0.52633	-0.6666		337.261	-0.6676		674.013	-0.7146
0.52665	-0.6646		337.261	-0.6666		674.013	-0.7126
0.52697	-0.6656		337.261	-0.6676		674.013	-0.7126
0.5273	-0.6666		337.261	-0.6676		674.013	-0.7136
0.52762	-0.6656		337.261	-0.6676		674.013	-0.7136
0.52794	-0.6666		337.264	-0.6676		674.013	-0.7126
0.52826	-0.6646		337.264	-0.6686		674.013	-0.7146
0.52858	-0.6666		337.264	-0.6676		674.013	-0.7136
0.5289	-0.6656		337.264	-0.6666		674.013	-0.7126
0.52922	-0.6666		337.264	-0.6676		674.013	-0.7136
0.52954	-0.6666		337.264	-0.6676		674.013	-0.7136
0.52987	-0.6656		337.264	-0.6666		674.013	-0.7136
0.53019	-0.6656		337.264	-0.6666		674.013	-0.7126
0.53051	-0.6676		337.264	-0.6666		674.013	-0.7146
0.53083	-0.6666		337.264	-0.6676		674.013	-0.7136
0.53115	-0.6666		337.267	-0.6676		674.013	-0.7146
0.53147	-0.6666		337.267	-0.6686		674.013	-0.7136
0.53179	-0.6656		337.267	-0.6676		674.013	-0.7136
0.53211	-0.6666		337.267	-0.6676		674.013	-0.7136
0.53243	-0.6656		337.267	-0.6676		674.013	-0.7136
0.53276	-0.6656		337.267	-0.6676		674.013	-0.7136
0.53308	-0.6666		337.267	-0.6676		674.013	-0.7116
0.5334	-0.6656		337.267	-0.6666		674.013	-0.7126
0.53372	-0.6676		337.267	-0.6666		674.013	-0.7136
0.53404	-0.6656		337.267	-0.6676		674.013	-0.7136
0.53436	-0.6656		337.27	-0.6666		674.013	-0.7136
0.53468	-0.6656		337.27	-0.6676		674.013	-0.7126
0.535	-0.6646		337.27	-0.6666		674.013	-0.7136
0.53532	-0.6666		337.27	-0.6676		674.013	-0.7126
0.53565	-0.6646		337.27	-0.6686		674.013	-0.7126
0.53597	-0.6656		337.27	-0.6686		674.013	-0.7136
0.53629	-0.6656		337.27	-0.6676		674.013	-0.7136
0.53661	-0.6656		337.27	-0.6676		674.013	-0.7126
0.53693	-0.6676		337.27	-0.6676		674.013	-0.7136
0.53725	-0.6666		337.27	-0.6666		674.013	-0.7126
0.53757	-0.6656		337.274	-0.6666		674.013	-0.7136
0.53789	-0.6656		337.274	-0.6696		674.013	-0.7126
0.53821	-0.6656		337.274	-0.6676		674.013	-0.7136
0.53854	-0.6656		337.274	-0.6676		674.013	-0.7126
0.53886	-0.6666		337.274	-0.6686		674.013	-0.7136
0.53918	-0.6676		337.274	-0.6666		674.013	-0.7126
0.5395	-0.6666		337.274	-0.6666		674.013	-0.7126
0.53982	-0.6676		337.274	-0.6666		674.013	-0.7136
0.54014	-0.6656		337.274	-0.6666		674.013	-0.7136
0.54046	-0.6656		337.274	-0.6666		674.013	-0.7126
0.54078	-0.6656		337.277	-0.6666		674.013	-0.7136
0.5411	-0.6656		337.277	-0.6666		674.013	-0.7136
0.54143	-0.6656		337.277	-0.6666		674.013	-0.7136
0.54175	-0.6656		337.277	-0.6676		674.013	-0.7126
0.54207	-0.6666		337.277	-0.6686		674.013	-0.7146
0.54239	-0.6656		337.277	-0.6676		674.013	-0.7126
0.54271	-0.6646		337.277	-0.6676		674.013	-0.7126
0.54303	-0.6656		337.277	-0.6676		674.013	-0.7126
0.54335	-0.6656		337.277	-0.6686		674.013	-0.7136
0.54367	-0.6656		337.277	-0.6676		674.013	-0.7136
0.54399	-0.6656		337.28	-0.6676		674.013	-0.7126
0.54432	-0.6656		337.28	-0.6676		674.013	-0.7126
0.54464	-0.6656		337.28	-0.6686		674.013	-0.7126
0.54496	-0.6666		337.28	-0.6676		674.013	-0.7146
0.54528	-0.6656		337.28	-0.6666		674.013	-0.7136
0.5456	-0.6646		337.28	-0.6676		674.013	-0.7136
0.54592	-0.6656		337.28	-0.6666		674.013	-0.7136
0.54624	-0.6646		337.28	-0.6686		674.013	-0.7126
0.54656	-0.6656		337.28	-0.6696		674.013	-0.7136
0.54689	-0.6656		337.28	-0.6666		674.013	-0.7136
0.54721	-0.6656		337.283	-0.6676		674.013	-0.7136
0.54753	-0.6656		337.283	-0.6686		674.013	-0.7126
0.54785	-0.6656		337.283	-0.6686		674.013	-0.7126
0.54817	-0.6686		337.283	-0.6676		674.013	-0.7126
0.54849	-0.6656		337.283	-0.6686		674.013	-0.7126
0.54881	-0.6656		337.283	-0.6676		674.013	-0.7136
0.54913	-0.6646		337.283	-0.6676		674.013	-0.7136
0.54945	-0.6656		337.283	-0.6686		674.013	-0.7126
0.54978	-0.6676		337.283	-0.6676		674.013	-0.7126
0.5501	-0.6666		337.283	-0.6686		674.013	-0.7136
0.55042	-0.6656		337.286	-0.6676		674.013	-0.7136
0.55074	-0.6666		337.286	-0.6686		674.013	-0.7136
0.55106	-0.6676		337.286	-0.6686		674.013	-0.7146
0.55138	-0.6676		337.286	-0.6686		674.013	-0.7136
0.5517	-0.6656		337.286	-0.6686		674.013	-0.7146
0.55202	-0.6676		337.286	-0.6676		674.013	-0.7126
0.55234	-0.6666		337.286	-0.6686		674.013	-0.7136
0.55267	-0.6666		337.286	-0.6676		674.013	-0.7156
0.55299	-0.6656		337.286	-0.6666		674.013	-0.7136
0.55331	-0.6666		337.286	-0.6666		674.013	-0.7116
0.55363	-0.6666		337.29	-0.6676		674.045	-0.7146
0.55395	-0.6666		337.29	-0.6676		674.045	-0.7136
0.55427	-0.6676		337.29	-0.6686		674.045	-0.7146
0.55459	-0.6666		337.29	-0.6676		674.045	-0.7136
0.55491	-0.6666		337.29	-0.6686		674.045	-0.7136
0.55523	-0.6646		337.29	-0.6686		674.045	-0.7146
0.55556	-0.6646		337.29	-0.6686		674.045	-0.7146
0.55588	-0.6666		337.29	-0.6686		674.045	-0.7146
0.5562	-0.6646		337.29	-0.6666		674.045	-0.7126
0.55652	-0.6656		337.29	-0.6676		674.045	-0.7136
0.55684	-0.6656		337.293	-0.6676		674.045	-0.7126
0.55716	-0.6666		337.293	-0.6686		674.045	-0.7136
0.55748	-0.6656		337.293	-0.6676		674.045	-0.7136
0.5578	-0.6656		337.293	-0.6676		674.045	-0.7136
0.55812	-0.6656		337.293	-0.6676		674.045	-0.7136
0.55845	-0.6646		337.293	-0.6676		674.045	-0.7136
0.55877	-0.6646		337.293	-0.6666		674.045	-0.7136
0.55909	-0.6666		337.293	-0.6686		674.045	-0.7126
0.55941	-0.6656		337.293	-0.6676		674.045	-0.7136
0.55973	-0.6666		337.293	-0.6676		674.045	-0.7146
0.56005	-0.6656		337.296	-0.6686		674.045	-0.7136
0.56037	-0.6666		337.296	-0.6676		674.045	-0.7146
0.56069	-0.6646		337.296	-0.6686		674.045	-0.7136
0.56101	-0.6656		337.296	-0.6656		674.045	-0.7146
0.56134	-0.6656		337.296	-0.6686		674.045	-0.7136
0.56166	-0.6656		337.296	-0.6686		674.045	-0.7146
0.56198	-0.6666		337.296	-0.6686		674.045	-0.7136
0.5623	-0.6666		337.296	-0.6676		674.045	-0.7136
0.56262	-0.6666		337.296	-0.6686		674.045	-0.7126
0.56294	-0.6656		337.296	-0.6676		674.045	-0.7136
0.56326	-0.6666		337.299	-0.6676		674.045	-0.7136
0.56358	-0.6646		337.299	-0.6676		674.045	-0.7136
0.5639	-0.6656		337.299	-0.6676		674.045	-0.7146
0.56423	-0.6666		337.299	-0.6676		674.045	-0.7136
0.56455	-0.6646		337.299	-0.6686		674.045	-0.7136
0.56487	-0.6646		337.299	-0.6686		674.045	-0.7136
0.56519	-0.6646		337.299	-0.6676		674.045	-0.7146
0.56551	-0.6656		337.299	-0.6676		674.045	-0.7146
0.56583	-0.6656		337.299	-0.6676		674.045	-0.7136
0.56615	-0.6646		337.299	-0.6666		674.045	-0.7126
0.56647	-0.6656		337.303	-0.6666		674.045	-0.7136
0.5668	-0.6666		337.303	-0.6676		674.045	-0.7136
0.56712	-0.6656		337.303	-0.6666		674.045	-0.7136
0.56744	-0.6646		337.303	-0.6666		674.045	-0.7136
0.56776	-0.6666		337.303	-0.6666		674.045	-0.7146
0.56808	-0.6656		337.303	-0.6676		674.045	-0.7146
0.5684	-0.6636		337.303	-0.6666		674.045	-0.7146
0.56872	-0.6666		337.303	-0.6666		674.045	-0.7136
0.56904	-0.6656		337.303	-0.6676		674.045	-0.7136
0.56936	-0.6656		337.303	-0.6666		674.045	-0.7136
0.56969	-0.6656		337.306	-0.6666		674.045	-0.7156
0.57001	-0.6666		337.306	-0.6676		674.045	-0.7146
0.57033	-0.6666		337.306	-0.6676		674.045	-0.7126
0.57065	-0.6656		337.306	-0.6686		674.045	-0.7136
0.57097	-0.6656		337.306	-0.6686		674.045	-0.7136
0.57129	-0.6656		337.306	-0.6706		674.045	-0.7126
0.57161	-0.6666		337.306	-0.6686		674.045	-0.7126
0.57193	-0.6646		337.306	-0.6676		674.045	-0.7126
0.57225	-0.6656		337.306	-0.6666		674.045	-0.7126
0.57258	-0.6656		337.306	-0.6686		674.045	-0.7126
0.5729	-0.6646		337.309	-0.6686		674.045	-0.7126
0.57322	-0.6656		337.309	-0.6666		674.045	-0.7136
0.57354	-0.6656		337.309	-0.6676		674.045	-0.7126
0.57386	-0.6656		337.309	-0.6686		674.045	-0.7116
0.57418	-0.6666		337.309	-0.6676		674.045	-0.7136
0.5745	-0.6656		337.309	-0.6676		674.045	-0.7126
0.57482	-0.6666		337.309	-0.6676		674.045	-0.7126
0.57514	-0.6656		337.309	-0.6676		674.045	-0.7126
0.57547	-0.6666		337.309	-0.6676		674.045	-0.7126
0.57579	-0.6656		337.309	-0.6676		674.045	-0.7126
0.57611	-0.6656		337.312	-0.6676		674.045	-0.7126
0.57643	-0.6656		337.312	-0.6666		674.045	-0.7136
0.57675	-0.6666		337.312	-0.6686		674.045	-0.7136
0.57707	-0.6656		337.312	-0.6686		674.045	-0.7136
0.57739	-0.6636		337.312	-0.6676		674.045	-0.7126
0.57771	-0.6636		337.312	-0.6666		674.045	-0.7126
0.57803	-0.6656		337.312	-0.6676		674.045	-0.7136
0.57836	-0.6646		337.312	-0.6686		674.045	-0.7126
0.57868	-0.6656		337.312	-0.6676		674.045	-0.7136
0.579	-0.6656		337.312	-0.6666		674.045	-0.7156
0.57932	-0.6646		337.315	-0.6676		674.045	-0.7136
0.57964	-0.6666		337.315	-0.6686		674.045	-0.7136
0.57996	-0.6656		337.315	-0.6676		674.045	-0.7136
0.58028	-0.6656		337.315	-0.6676		674.045	-0.7136
0.5806	-0.6666		337.315	-0.6676		674.045	-0.7126
0.58092	-0.6656		337.315	-0.6676		674.045	-0.7136
0.58125	-0.6656		337.315	-0.6676		674.045	-0.7146
0.58157	-0.6656		337.315	-0.6676		674.045	-0.7136
0.58189	-0.6646		337.315	-0.6666		674.045	-0.7146
0.58221	-0.6646		337.315	-0.6676		674.045	-0.7136
0.58253	-0.6666		337.319	-0.6676		674.045	-0.7126
0.58285	-0.6646		337.319	-0.6676		674.045	-0.7126
0.58317	-0.6666		337.319	-0.6686		674.045	-0.7126
0.58349	-0.6646		337.319	-0.6676		674.045	-0.7136
0.58382	-0.6656		337.319	-0.6666		674.045	-0.7136
0.58414	-0.6646		337.319	-0.6666		674.045	-0.7126
0.58446	-0.6656		337.319	-0.6676		674.045	-0.7136
0.58478	-0.6656		337.319	-0.6676		674.045	-0.7146
0.5851	-0.6666		337.319	-0.6686		674.045	-0.7126
0.58542	-0.6666		337.319	-0.6676		674.045	-0.7136
0.58574	-0.6666		337.322	-0.6666		674.077	-0.7136
0.58606	-0.6676		337.322	-0.6676		674.077	-0.7126
0.58638	-0.6656		337.322	-0.6666		674.077	-0.7126
0.58671	-0.6676		337.322	-0.6666		674.077	-0.7146
0.58703	-0.6646		337.322	-0.6666		674.077	-0.7126
0.58735	-0.6656		337.322	-0.6676		674.077	-0.7146
0.58767	-0.6666		337.322	-0.6676		674.077	-0.7136
0.58799	-0.6676		337.322	-0.6676		674.077	-0.7136
0.58831	-0.6646		337.322	-0.6676		674.077	-0.7136
0.58863	-0.6656		337.322	-0.6686		674.077	-0.7136
0.58895	-0.6666		337.325	-0.6676		674.077	-0.7136
0.58927	-0.6666		337.325	-0.6676		674.077	-0.7136
0.5896	-0.6666		337.325	-0.6686		674.077	-0.7126
0.58992	-0.6666		337.325	-0.6686		674.077	-0.7126
0.59024	-0.6666		337.325	-0.6666		674.077	-0.7136
0.59056	-0.6666		337.325	-0.6676		674.077	-0.7146
0.59088	-0.6646		337.325	-0.6676		674.077	-0.7146
0.5912	-0.6646		337.325	-0.6676		674.077	-0.7126
0.59152	-0.6646		337.325	-0.6686		674.077	-0.7146
0.59184	-0.6656		337.325	-0.6676		674.077	-0.7136
0.59216	-0.6666		337.328	-0.6676		674.077	-0.7126
0.59249	-0.6656		337.328	-0.6676		674.077	-0.7136
0.59281	-0.6666		337.328	-0.6686		674.077	-0.7136
0.59313	-0.6646		337.328	-0.6676		674.077	-0.7126
0.59345	-0.6656		337.328	-0.6666		674.077	-0.7146
0.59377	-0.6646		337.328	-0.6686		674.077	-0.7126
0.59409	-0.6646		337.328	-0.6686		674.077	-0.7136
0.59441	-0.6666		337.328	-0.6666		674.077	-0.7126
0.59473	-0.6656		337.328	-0.6686		674.077	-0.7136
0.59505	-0.6656		337.328	-0.6676		674.077	-0.7136
0.59538	-0.6646		337.331	-0.6686		674.077	-0.7136
0.5957	-0.6646		337.331	-0.6696		674.077	-0.7136
0.59602	-0.6656		337.331	-0.6676		674.077	-0.7136
0.59634	-0.6656		337.331	-0.6666		674.077	-0.7126
0.59666	-0.6656		337.331	-0.6676		674.077	-0.7136
0.59698	-0.6666		337.331	-0.6666		674.077	-0.7136
0.5973	-0.6656		337.331	-0.6676		674.077	-0.7126
0.59762	-0.6656		337.331	-0.6676		674.077	-0.7136
0.59794	-0.6646		337.331	-0.6676		674.077	-0.7136
0.59827	-0.6646		337.331	-0.6666		674.077	-0.7136
0.59859	-0.6656		337.335	-0.6676		674.077	-0.7146
0.59891	-0.6646		337.335	-0.6666		674.077	-0.7136
0.59923	-0.6646		337.335	-0.6676		674.077	-0.7136
0.59955	-0.6646		337.335	-0.6686		674.077	-0.7156
0.59987	-0.6666		337.335	-0.6676		674.077	-0.7136
0.60019	-0.6656		337.335	-0.6666		674.077	-0.7126
0.60051	-0.6656		337.335	-0.6676		674.077	-0.7126
0.60083	-0.6636		337.335	-0.6666		674.077	-0.7126
0.60116	-0.6656		337.335	-0.6676		674.077	-0.7126
0.60148	-0.6646		337.335	-0.6686		674.077	-0.7126
0.6018	-0.6666		337.338	-0.6676		674.077	-0.7136
0.60212	-0.6646		337.338	-0.6676		674.077	-0.7126
0.60244	-0.6646		337.338	-0.6676		674.077	-0.7126
0.60276	-0.6646		337.338	-0.6666		674.077	-0.7126
0.60308	-0.6656		337.338	-0.6676		674.077	-0.7136
0.6034	-0.6656		337.338	-0.6686		674.077	-0.7136
0.60373	-0.6656		337.338	-0.6676		674.077	-0.7136
0.60405	-0.6646		337.338	-0.6676		674.077	-0.7136
0.60437	-0.6646		337.338	-0.6666		674.077	-0.7126
0.60469	-0.6656		337.338	-0.6676		674.077	-0.7136
0.60501	-0.6656		337.341	-0.6666		674.077	-0.7136
0.60533	-0.6656		337.341	-0.6676		674.077	-0.7136
0.60565	-0.6656		337.341	-0.6676		674.077	-0.7146
0.60597	-0.6646		337.341	-0.6676		674.077	-0.7136
0.60629	-0.6646		337.341	-0.6676		674.077	-0.7136
0.60662	-0.6646		337.341	-0.6676		674.077	-0.7136
0.60694	-0.6656		337.341	-0.6686		674.077	-0.7136
0.60726	-0.6646		337.341	-0.6676		674.077	-0.7126
0.60758	-0.6646		337.341	-0.6676		674.077	-0.7136
0.6079	-0.6646		337.341	-0.6686		674.077	-0.7146
0.60822	-0.6646		337.344	-0.6676		674.077	-0.7136
0.60854	-0.6656		337.344	-0.6676		674.077	-0.7126
0.60886	-0.6656		337.344	-0.6666		674.077	-0.7136
0.60918	-0.6646		337.344	-0.6656		674.077	-0.7136
0.60951	-0.6656		337.344	-0.6666		674.077	-0.7126
0.60983	-0.6656		337.344	-0.6666		674.077	-0.7116
0.61015	-0.6646		337.344	-0.6686		674.077	-0.7136
0.61047	-0.6656		337.344	-0.6676		674.077	-0.7136
0.61079	-0.6656		337.344	-0.6676		674.077	-0.7126
0.61111	-0.6646		337.344	-0.6686		674.077	-0.7126
0.61143	-0.6646		337.347	-0.6676		674.077	-0.7136
0.61175	-0.6656		337.347	-0.6676		674.077	-0.7136
0.61207	-0.6656		337.347	-0.6676		674.077	-0.7126
0.6124	-0.6656		337.347	-0.6676		674.077	-0.7136
0.61272	-0.6646		337.347	-0.6676		674.077	-0.7126
0.61304	-0.6656		337.347	-0.6686		674.077	-0.7136
0.61336	-0.6656		337.347	-0.6676		674.077	-0.7136
0.61368	-0.6656		337.347	-0.6676		674.077	-0.7146
0.614	-0.6656		337.347	-0.6686		674.077	-0.7136
0.61432	-0.6666		337.347	-0.6686		674.077	-0.7136
0.61464	-0.6656		337.351	-0.6666		674.077	-0.7146
0.61496	-0.6656		337.351	-0.6676		674.077	-0.7136
0.61529	-0.6656		337.351	-0.6676		674.077	-0.7136
0.61561	-0.6656		337.351	-0.6676		674.077	-0.7136
0.61593	-0.6646		337.351	-0.6666		674.077	-0.7146
0.61625	-0.6656		337.351	-0.6676		674.077	-0.7136
0.61657	-0.6666		337.351	-0.6676		674.077	-0.7136
0.61689	-0.6646		337.351	-0.6676		674.077	-0.7136
0.61721	-0.6666		337.351	-0.6676		674.077	-0.7136
0.61753	-0.6646		337.351	-0.6676		674.077	-0.7126
0.61785	-0.6666		337.354	-0.6676		674.109	-0.7136
0.61818	-0.6666		337.354	-0.6676		674.109	-0.7136
0.6185	-0.6656		337.354	-0.6676		674.109	-0.7126
0.61882	-0.6646		337.354	-0.6686		674.109	-0.7126
0.61914	-0.6646		337.354	-0.6676		674.109	-0.7136
0.61946	-0.6656		337.354	-0.6666		674.109	-0.7136
0.61978	-0.6636		337.354	-0.6666		674.109	-0.7136
0.6201	-0.6656		337.354	-0.6676		674.109	-0.7146
0.62042	-0.6646		337.354	-0.6666		674.109	-0.7136
0.62075	-0.6666		337.354	-0.6666		674.109	-0.7146
0.62107	-0.6666		337.357	-0.6676		674.109	-0.7126
0.62139	-0.6656		337.357	-0.6676		674.109	-0.7136
0.62171	-0.6656		337.357	-0.6676		674.109	-0.7136
0.62203	-0.6656		337.357	-0.6676		674.109	-0.7136
0.62235	-0.6646		337.357	-0.6676		674.109	-0.7136
0.62267	-0.6656		337.357	-0.6686		674.109	-0.7136
0.62299	-0.6656		337.357	-0.6666		674.109	-0.7136
0.62331	-0.6656		337.357	-0.6676		674.109	-0.7136
0.62364	-0.6656		337.357	-0.6686		674.109	-0.7136
0.62396	-0.6656		337.357	-0.6676		674.109	-0.7136
0.62428	-0.6646		337.36	-0.6676		674.109	-0.7136
0.6246	-0.6656		337.36	-0.6676		674.109	-0.7136
0.62492	-0.6646		337.36	-0.6686		674.109	-0.7156
0.62524	-0.6636		337.36	-0.6676		674.109	-0.7146
0.62556	-0.6646		337.36	-0.6676		674.109	-0.7136
0.62588	-0.6646		337.36	-0.6686		674.109	-0.7126
0.6262	-0.6646		337.36	-0.6666		674.109	-0.7136
0.62653	-0.6656		337.36	-0.6676		674.109	-0.7146
0.62685	-0.6656		337.36	-0.6666		674.109	-0.7146
0.62717	-0.6656		337.36	-0.6676		674.109	-0.7126
0.62749	-0.6646		337.364	-0.6676		674.109	-0.7146
0.62781	-0.6676		337.364	-0.6676		674.109	-0.7136
0.62813	-0.6646		337.364	-0.6676		674.109	-0.7146
0.62845	-0.6656		337.364	-0.6676		674.109	-0.7136
0.62877	-0.6666		337.364	-0.6666		674.109	-0.7136
0.62909	-0.6656		337.364	-0.6686		674.109	-0.7136
0.62942	-0.6656		337.364	-0.6676		674.109	-0.7146
0.62974	-0.6646		337.364	-0.6686		674.109	-0.7136
0.63006	-0.6656		337.364	-0.6676		674.109	-0.7136
0.63038	-0.6666		337.364	-0.6676		674.109	-0.7136
0.6307	-0.6666		337.367	-0.6666		674.109	-0.7146
0.63102	-0.6656		337.367	-0.6676		674.109	-0.7146
0.63134	-0.6646		337.367	-0.6686		674.109	-0.7136
0.63166	-0.6646		337.367	-0.6676		674.109	-0.7146
0.63198	-0.6646		337.367	-0.6666		674.109	-0.7136
0.63231	-0.6646		337.367	-0.6666		674.109	-0.7136
0.63263	-0.6656		337.367	-0.6676		674.109	-0.7136
0.63295	-0.6666		337.367	-0.6686		674.109	-0.7126
0.63327	-0.6646		337.367	-0.6686		674.109	-0.7146
0.63359	-0.6656		337.367	-0.6676		674.109	-0.7136
0.63391	-0.6656		337.37	-0.6676		674.109	-0.7126
0.63423	-0.6656		337.37	-0.6686		674.109	-0.7136
0.63455	-0.6646		337.37	-0.6676		674.109	-0.7146
0.63487	-0.6656		337.37	-0.6676		674.109	-0.7126
0.6352	-0.6656		337.37	-0.6686		674.109	-0.7136
0.63552	-0.6666		337.37	-0.6676		674.109	-0.7126
0.63584	-0.6646		337.37	-0.6686		674.109	-0.7126
0.63616	-0.6656		337.37	-0.6676		674.109	-0.7136
0.63648	-0.6656		337.37	-0.6676		674.109	-0.7136
0.6368	-0.6666		337.37	-0.6686		674.109	-0.7136
0.63712	-0.6656		337.373	-0.6666		674.109	-0.7136
0.63744	-0.6646		337.373	-0.6676		674.109	-0.7136
0.63776	-0.6656		337.373	-0.6666		674.109	-0.7146
0.63809	-0.6656		337.373	-0.6676		674.109	-0.7136
0.63841	-0.6656		337.373	-0.6686		674.109	-0.7136
0.63873	-0.6636		337.373	-0.6676		674.109	-0.7136
0.63905	-0.6666		337.373	-0.6666		674.109	-0.7146
0.63937	-0.6636		337.373	-0.6676		674.109	-0.7136
0.63969	-0.6646		337.373	-0.6676		674.109	-0.7126
0.64001	-0.6666		337.373	-0.6676		674.109	-0.7126
0.64033	-0.6646		337.376	-0.6686		674.109	-0.7126
0.64066	-0.6646		337.376	-0.6676		674.109	-0.7136
0.64098	-0.6656		337.376	-0.6676		674.109	-0.7146
0.6413	-0.6646		337.376	-0.6676		674.109	-0.7136
0.64162	-0.6646		337.376	-0.6676		674.109	-0.7136
[truncated: 1,046,599+ more rows]

## Sheet: Fig. 3a
	CC		GF		CP		NF		TM		PC
[truncated: 2,200 more rows]

[truncated: 19 more sheets: Fig. 3b, Fig. 3c, Fig. 3d, Fig. 3e, Fig. 3g, Fig. 4g, Fig. 4h, Fig. 4j, Fig . 5a, Fig . 5b, Fig . 5c, Fig . 5d, Fig . 5e, Fig . 5f, Fig. 6b, Fig. 6c, Fig. 6d, Fig. 6e, Fig. 6f]
